# Supplementary material for: Factors Associated With Post-traumatic Stress Disorder Among Nurses During COVID-19
Source: Front Psychol. 2022 Jan 31;13:745158. doi: 10.3389/fpsyg.2022.745158 (PMC8841878; doi:10.3389/fpsyg.2022.745158)
Supplement: Supplementary file 1 [file Data_Sheet_1.XLSX]

## Sheet: Sheet1
Serial number	1.Your age	2. Your ( 1=Male, 2=Female)	3. Your highest degree (1=Technical secondary school, 2=College, 3=Undergraduate, 4=Master, 5=Doctor)	4. Your current job title is (1=Nurse , 2=Senior Nurse, 3=Head nurse, 4=Deputy Chief Nurse, 5=Chief Nurse)	5. Your current position is (1=No position, 2=Leader/Deputy Head Nurse, 3=Head Nurse, 4=Deputy Director/Director of Nursing Department, 5=Deputy Dean/Dean, 6=other)	6. Your department is:	7. Your working years	8. Your average monthly income (1=3000~6000, 2= 6000~9000, 3=9000~12000, 4=Above 12000)	9. Your average monthly night shift number ( 1= 0,2= 1, 3= 2, 4= 3, 5=3 or more)	10. Your job style is (1=Compilation, 2= Contract, 3=Temporary employment)	11. Your marital status is ( 1=Married, 2=Unmarried, 3=Widowed, 4=Divorced)	12. Number of your children (1=None, 2= 1, 3= 2, 4= 2 or more)	13. Are you a specialist nurse (1=Yes, 2= No)	14. The grade of the hospital you work in is (1=First-class hospital, 2=Secondary hospital, 3=Tertiary hospital)	15. Have you participated in disaster rescue (1=Yes, 2= No)	16. In this epidemic, did you participate in the care of patients with new coronary pneumonia (1=Yes, 2= No)	17、1. Nursing career has many employment opportunities and stable work (1=Strongly disagree, 2=Not quite agree, 3= Not sure, 4= More agree, 5= Strongly agree)	17、2. My family understands my job characteristics and social values, and cares about and takes care of me more(1=Strongly disagree, 2=Not quite agree, 3= Not sure, 4= More agree, 5= Strongly agree)	17、3. I can get the trust and support of colleagues or subordinates at work(1=Strongly disagree, 2=Not quite agree, 3= Not sure, 4= More agree, 5= Strongly agree)	17、4. The patient expressed understanding and satisfaction with my work, which is an encouragement to me(1=Strongly disagree, 2=Not quite agree, 3= Not sure, 4= More agree, 5= Strongly agree)	17、5. In the teaching work, the teachers and students learn from each other to promote my progress(1=Strongly disagree, 2=Not quite agree, 3= Not sure, 4= More agree, 5= Strongly agree)	17、6. Being a nurse makes me broad-minded, and I know how to tolerate others(1=Strongly disagree, 2=Not quite agree, 3= Not sure, 4= More agree, 5= Strongly agree)	17、7. The profession of nurse gives me the beautiful image of "white angel" and "saving the dead and heal the wounded", which makes me feel proud(1=Strongly disagree, 2=Not quite agree, 3= Not sure, 4= More agree, 5= Strongly agree)	17、8. Relatives and friends are very supportive of my work because they have benefited from my career(1=Strongly disagree, 2=Not quite agree, 3= Not sure, 4= More agree, 5= Strongly agree)	17、9. As a nurse, I have gained the ability of self-care and preventive health care(1=Strongly disagree, 2=Not quite agree, 3= Not sure, 4= More agree, 5= Strongly agree)	17、10. I am very happy to be able to help patients at work(1=Strongly disagree, 2=Not quite agree, 3= Not sure, 4= More agree, 5= Strongly agree)	17、11. The professional ability to be recognized by others is the driving force for my growth(1=Strongly disagree, 2=Not quite agree, 3= Not sure, 4= More agree, 5= Strongly agree)	17、12. When family members are sick, I can provide them with professional guidance (including medical treatment, medication, etc.)(1=Strongly disagree, 2=Not quite agree, 3= Not sure, 4= More agree, 5= Strongly agree)	17、13. After successfully rescuing the patient’s life, I was promoted by the praise or gratitude of the patient and his family(1=Strongly disagree, 2=Not quite agree, 3= Not sure, 4= More agree, 5= Strongly agree)	17、14. Occupation allows me to provide convenient medical resources for relatives and friends(1=Strongly disagree, 2=Not quite agree, 3= Not sure, 4= More agree, 5= Strongly agree)	17、15. The patient understands my job, which makes me gratified(1=Strongly disagree, 2=Not quite agree, 3= Not sure, 4= More agree, 5= Strongly agree)	17、16. Interaction with colleagues can enhance my confidence and strength(1=Strongly disagree, 2=Not quite agree, 3= Not sure, 4= More agree, 5= Strongly agree)	17、17. Seeing patients suffering from illness, I cherish life and be content with everything(1=Strongly disagree, 2=Not quite agree, 3= Not sure, 4= More agree, 5= Strongly agree)	17、18. With the continuous improvement of professional ability, my professional mentality continues to mature(1=Strongly disagree, 2=Not quite agree, 3= Not sure, 4= More agree, 5= Strongly agree)	17、19. The nurse profession has brought me a stable and guaranteed income(1=Strongly disagree, 2=Not quite agree, 3= Not sure, 4= More agree, 5= Strongly agree)	17、20. My work team can help each other and get along well, which makes me feel warm(1=Strongly disagree, 2=Not quite agree, 3= Not sure, 4= More agree, 5= Strongly agree)	17、21. As a nurse, I have gained medical knowledge and medical resources(1=Strongly disagree, 2=Not quite agree, 3= Not sure, 4= More agree, 5= Strongly agree)	17、22. I can get the guidance and affirmation from the leader at work(1=Strongly disagree, 2=Not quite agree, 3= Not sure, 4= More agree, 5= Strongly agree)	17、23. When family members are sick, I can provide them with professional care(1=Strongly disagree, 2=Not quite agree, 3= Not sure, 4= More agree, 5= Strongly agree)	17、24. The profession of nurse makes me more serious, rigorous and responsible(1=Strongly disagree, 2=Not quite agree, 3= Not sure, 4= More agree, 5= Strongly agree)	17、25. The profession of nurse allows me to give full play to my strengths and realize my social value(1=Strongly disagree, 2=Not quite agree, 3= Not sure, 4= More agree, 5= Strongly agree)	17、26. The patient gets better/recovered under my care, which brings me a sense of accomplishment(1=Strongly disagree, 2=Not quite agree, 3= Not sure, 4= More agree, 5= Strongly agree)	17、27. The work organization can provide me with more professional learning opportunities, which makes me feel valued and cultivated(1=Strongly disagree, 2=Not quite agree, 3= Not sure, 4= More agree, 5= Strongly agree)	17、28. As a nurse, I have to deal with all kinds of people and enhance my interpersonal skills.(1=Strongly disagree, 2=Not quite agree, 3= Not sure, 4= More agree, 5= Strongly agree)	17、29. I encountered unexpected situations at work, which improved my psychological quality level (such as coordination, resilience, etc.)(1=Strongly disagree, 2=Not quite agree, 3= Not sure, 4= More agree, 5= Strongly agree)	17、30. I spread the knowledge of health care to my family members to help them develop good living habits and form a correct outlook on health(1=Strongly disagree, 2=Not quite agree, 3= Not sure, 4= More agree, 5= Strongly agree)	17、31. I think it's good to be a nurse(1=Strongly disagree, 2=Not quite agree, 3= Not sure, 4= More agree, 5= Strongly agree)	17、31. I think it's good to be a nurse(1=Strongly disagree, 2=Not quite agree, 3= Not sure, 4= More agree, 5= Strongly agree)	17、33. The profession of nurse has made me develop a patient and meticulous style.(1=Strongly disagree, 2=Not quite agree, 3= Not sure, 4= More agree, 5= Strongly agree)
1	36	2	3	3	1	neurosurgery	14	2	5	1	1	2	1	3	1	1	5	5	5	5	5	5	5	5	4	4	4	4	4	4	4	4	5	4	4	5	5	5	5	5	5	5	5	5	5	5	5	5	5
2	28	1	3	2	6	ICU	6	1	5	2	1	2	1	2	2	1	2	5	4	5	5	5	5	5	5	5	5	5	5	5	5	5	5	5	5	5	5	5	5	5	5	5	5	5	5	5	5	5	5
3	26	2	3	2	1	Critical Care Medicine	4	1	5	2	1	2	2	2	2	1	4	5	4	5	4	4	5	5	5	5	5	5	5	4	5	5	5	5	5	3	5	3	5	5	5	5	3	5	5	5	4	5	4
4	26	2	2	1	2	Critical Care Medicine	3	1	5	2	2	1	2	2	2	1	3	5	4	5	4	4	5	5	5	5	4	4	4	4	5	5	5	5	4	4	5	5	4	4	4	4	5	5	5	5	5	4	4
5	30	1	2	2	3	Critical Care Medicine	9	2	1	2	1	2	2	2	2	1	4	4	4	4	4	4	4	4	4	4	4	4	4	3	4	4	4	4	4	4	4	4	4	4	4	4	4	4	4	4	4	4	4
6	30	2	2	1	1	Internal Medicine	8	1	5	3	2	1	2	3	2	1	3	3	3	2	3	1	2	2	2	3	2	4	3	3	4	4	4	4	3	4	4	4	4	3	3	4	3	3	4	3	2	4	3
7	35	2	3	2	1	General Second Ward	10	1	5	2	1	3	1	2	2	1	4	4	4	4	4	4	5	4	4	4	4	4	4	4	4	4	4	4	4	4	4	4	4	4	4	4	4	4	4	4	4	4	4
8	29	1	3	2	1	Severe	7	2	4	1	1	2	1	2	2	1	5	5	5	5	5	5	5	5	5	5	5	5	5	5	5	5	5	5	4	5	5	5	5	5	5	5	5	5	5	5	5	5	5
9	38	2	3	3	2	endocrine	13	2	2	1	1	2	1	3	2	1	4	5	4	5	4	4	4	4	4	4	4	4	4	4	4	4	4	4	4	4	4	4	4	4	4	4	4	4	4	4	4	4	4
10	27	2	3	2	6	Emergency	3	2	5	2	2	1	2	3	2	1	5	5	4	5	5	5	5	3	5	5	5	5	5	4	5	4	5	5	5	5	5	5	5	5	5	5	5	5	5	5	5	5	5
11	30	2	2	1	1	Knot two	10	1	5	2	1	2	1	3	2	1	2	4	4	3	4	4	4	4	4	4	4	4	4	4	4	4	4	4	3	4	4	4	4	4	4	4	4	4	4	4	4	4	4
12	24	2	3	2	6	Neonatology	4	1	5	1	2	1	1	3	2	1	4	4	4	4	4	4	4	4	4	4	4	4	4	4	4	4	4	4	4	4	4	4	4	4	4	4	4	4	4	4	4	4	4
13	30	2	3	3	1	Hemodialysis Room	10	1	3	1	1	2	1	2	2	1	4	4	4	4	4	4	4	4	4	4	4	4	4	4	4	4	4	4	4	4	4	4	4	4	4	4	4	4	4	4	4	4	4
14	30	1	3	2	1	ICU	4	1	5	2	1	2	2	3	1	1	3	3	4	5	4	4	4	4	4	4	4	4	4	4	4	4	4	4	4	4	4	4	4	4	4	4	4	4	4	4	4	4	4
15	35	2	3	3	1	Second Ward	13	2	5	1	1	3	1	2	2	1	5	5	5	5	5	5	4	2	4	5	5	5	5	5	5	5	5	5	4	5	4	5	5	5	5	5	4	5	5	5	5	5	5
16	32	1	5	4	1	Emergency	10	2	1	1	1	2	2	3	2	1	4	4	4	4	4	4	4	4	4	4	4	4	4	4	4	4	4	4	4	4	5	4	5	5	5	5	5	5	5	5	5	5	5
17	35	2	2	1	1	Old ward	10	1	5	2	1	3	1	3	2	1	2	4	3	5	4	4	4	4	3	4	4	3	4	2	4	4	4	4	2	4	4	3	3	4	4	4	4	4	4	4	3	4	4
18	34	2	3	2	1	Cardiology	9	2	1	1	1	3	1	3	2	1	3	4	4	4	4	4	4	4	4	4	4	4	4	3	4	4	4	4	4	4	4	4	4	4	4	4	4	4	4	4	4	4	4
19	27	2	3	2	3	Pediatrics	4	2	1	1	1	1	2	2	2	1	4	5	5	5	5	4	4	4	5	5	5	5	5	3	4	4	5	5	4	4	4	4	4	4	4	4	5	4	4	5	4	3	5
20	40	2	3	3	2	Cardiology	18	3	1	1	1	3	1	3	2	1	5	5	5	5	5	5	5	5	5	5	5	5	5	5	5	5	5	5	5	5	5	5	5	5	5	5	5	5	5	5	5	5	5
21	37	2	3	3	1	Critical Care Medicine	17	2	1	1	1	2	1	3	2	1	3	4	4	4	5	5	4	2	4	5	5	4	5	2	4	4	5	5	4	5	5	5	2	5	4	4	4	4	5	4	4	4	5
22	36	2	3	3	1	Critical Care Medicine	11	2	5	2	1	3	1	3	2	1	3	4	4	4	5	3	2	3	4	4	4	4	4	4	4	4	5	5	4	4	5	5	4	4	4	4	4	4	4	4	4	4	4
23	36	2	3	2	1	obstetrics	11	2	5	2	1	2	2	3	1	1	3	4	4	5	5	5	5	3	4	4	5	4	5	3	5	5	5	5	3	5	5	5	5	5	5	5	5	5	4	4	4	4	4
24	31	2	2	2	1	Critical Care Medicine	9	2	5	2	1	3	1	2	1	1	2	3	3	4	4	3	4	3	4	4	4	4	4	4	4	4	4	4	4	4	4	4	3	4	4	4	3	3	3	4	3	4	4
25	30	1	3	2	1	Neurology and Critical Care Medicine	7	1	5	2	1	2	1	3	1	1	4	4	4	4	4	4	4	4	4	5	5	4	5	2	4	4	5	5	4	4	4	4	4	4	4	4	4	4	4	4	4	5	5
26	48	2	3	4	3	Second Ward	28	3	3	1	1	2	2	3	2	1	5	5	5	5	5	5	5	5	5	5	5	5	5	5	5	5	5	5	4	5	5	5	5	5	5	5	5	5	5	5	5	5	5
27	34	1	3	4	3	Cardiology	13	3	2	2	1	3	1	3	2	1	4	5	5	4	5	5	5	5	5	5	5	5	5	4	4	5	4	5	3	5	5	5	5	5	5	5	5	5	5	5	4	5	5
28	36	2	3	3	1	Infectious Diseases	16	2	1	1	1	2	2	3	2	1	4	5	5	4	5	5	5	5	4	5	5	5	5	3	4	5	5	5	4	4	5	5	5	5	4	5	5	5	5	4	4	5	5
29	41	2	3	3	3	Chinese Medicine Clinic	19	1	1	1	1	2	2	2	2	1	4	4	5	5	5	4	4	4	5	5	5	5	5	3	4	4	5	5	3	5	3	5	3	4	4	4	3	3	3	4	4	4	4
30	23	1	2	1	1	Operating room	1	1	5	2	2	1	2	2	1	1	1	2	3	3	3	3	3	3	3	3	3	3	3	3	3	3	3	3	3	3	3	3	3	3	3	3	3	3	3	3	3	3	3
31	28	1	1	2	1	ICU	5	1	5	2	2	1	2	2	2	1	2	4	4	5	4	4	4	4	4	4	4	4	4	4	4	4	4	4	4	4	4	4	4	4	4	4	4	4	4	4	4	4	4
32	35	2	3	3	1	Critical Care Medicine	14	1	5	2	1	3	1	2	2	1	5	5	5	5	5	5	5	5	5	5	5	5	5	3	4	4	5	5	4	5	5	5	5	5	5	5	5	5	5	5	5	5	5
33	22	2	2	1	1	Department of Traditional Chinese Medicine	1	1	5	2	2	1	2	3	2	1	2	1	1	1	1	1	1	1	1	1	1	1	1	1	2	1	1	1	1	1	1	1	1	1	1	1	1	1	1	1	1	1	1
34	25	2	2	1	1	Infectious Diseases	4	1	5	3	1	2	2	2	1	1	1	5	2	2	5	5	5	5	5	5	5	5	5	5	5	5	5	5	5	5	5	5	5	5	5	5	5	5	1	5	5	5	5
35	30	1	3	2	1	ICU	5	2	5	2	1	2	1	3	1	1	4	4	4	4	4	4	3	4	4	4	4	4	4	4	4	4	4	4	3	4	4	4	4	4	4	4	4	4	4	4	4	4	4
36	24	1	3	1	1	Operating room	1	1	5	2	2	1	2	2	1	2	3	3	3	4	3	4	3	4	4	4	4	4	4	4	4	4	5	4	4	4	4	4	4	4	4	4	4	4	4	4	4	4	4
37	43	2	3	3	6	Bone Fifth Ward	23	1	1	1	1	2	1	3	1	1	5	5	4	4	4	5	4	5	5	4	5	5	5	5	5	4	5	5	4	5	5	5	5	5	5	5	5	4	5	5	5	4	5
38	27	2	2	2	3	Emergency Department	6	1	1	1	1	3	1	2	2	1	4	5	5	5	4	5	5	5	5	5	5	5	5	5	5	5	5	5	5	5	5	5	5	5	5	5	5	5	5	5	5	5	5
39	27	2	3	2	1	Infectious Diseases	5	1	5	2	1	2	2	2	2	1	3	5	5	5	5	5	5	5	5	5	5	5	5	5	5	5	5	5	4	5	5	5	5	5	5	5	5	5	5	5	5	5	5
40	35	2	3	3	2	orthopedics	13	2	1	1	1	1	1	3	2	1	3	4	4	4	4	4	4	4	4	4	4	4	4	4	4	4	4	4	4	4	4	4	4	4	3	4	3	3	3	4	3	4	4
41	25	2	2	1	1	Infectious Diseases	2	1	5	2	2	1	1	2	2	1	5	5	5	5	5	5	5	5	5	5	5	5	5	5	5	5	5	5	5	5	5	5	5	5	5	5	5	5	5	5	5	5	5
42	34	2	2	1	6	Endocrinology	11	1	5	2	1	3	2	2	1	1	4	5	4	5	5	5	5	5	5	5	5	5	5	5	5	5	5	5	5	5	5	5	5	5	5	5	5	5	5	5	5	5	5
43	22	2	2	1	1	Uchizo	2	1	5	2	2	1	2	2	2	2	3	4	4	4	4	4	4	4	4	4	4	4	4	4	4	4	4	4	3	4	4	4	4	4	4	4	3	4	4	4	4	4	4
44	35	2	2	2	1	Gynecology	10	1	5	2	2	1	2	2	2	2	3	5	4	5	5	5	5	5	5	5	5	5	5	4	5	4	5	5	4	4	5	5	5	5	5	5	5	5	5	5	5	5	5
45	34	2	3	2	6	Infectious Diseases	9	1	5	3	1	3	2	2	2	1	3	4	5	5	5	5	5	5	5	5	5	5	5	5	5	5	5	5	4	5	5	5	5	5	5	5	5	5	5	5	5	5	5
46	45	2	3	3	3	Pediatrics	18	2	1	2	1	3	1	2	1	2	5	5	5	5	5	5	5	5	5	5	5	5	5	5	5	5	5	5	5	5	5	5	5	5	5	5	5	5	5	5	5	5	5
47	28	1	3	1	1	ICU	5	1	5	2	1	1	2	2	2	2	2	4	3	4	4	4	4	4	4	4	4	4	4	4	4	4	4	4	4	4	4	4	4	4	4	4	4	4	4	4	4	4	4
48	36	2	3	2	3	Department of Traditional Chinese Medicine	12	1	1	2	1	3	1	2	2	2	5	5	5	5	5	5	5	4	4	4	4	4	4	2	4	4	4	4	4	4	4	4	4	4	4	4	4	4	4	4	4	4	4
49	22	2	2	1	1	Infectious Diseases	1	1	5	2	2	1	2	2	2	1	4	5	4	4	4	4	4	4	4	4	4	4	4	4	4	4	4	4	4	4	4	4	4	4	4	4	4	4	4	4	4	4	4
50	34	2	3	3	3	ICU	11	2	2	1	1	2	1	3	1	1	2	5	4	4	4	4	3	4	4	5	5	4	5	3	5	4	4	4	4	4	4	4	4	4	4	5	4	3	4	4	4	4	4
51	32	2	3	3	3	Supply Room	10	1	1	1	1	2	2	2	2	2	3	4	4	4	4	4	3	4	4	4	4	4	4	4	4	4	4	4	4	4	4	4	4	4	4	4	4	4	4	4	4	4	4
52	30	2	2	2	1	Supply Room	5	1	1	2	1	2	2	2	1	2	5	5	5	5	5	5	5	5	5	5	5	5	5	3	5	5	5	5	5	5	5	5	5	5	5	5	5	5	5	5	5	5	5
53	43	2	2	3	1	Jiangjunshan Second Ward	25	2	1	2	4	1	2	3	2	1	5	5	5	5	5	5	5	5	5	5	5	5	5	5	5	5	5	5	5	5	5	5	5	5	5	5	5	5	5	5	5	5	5
54	29	2	2	1	6	Infectious Diseases	3	1	5	2	1	1	2	2	2	1	4	5	5	5	5	5	5	5	4	5	5	5	5	5	5	5	5	5	5	5	5	5	5	5	4	4	4	4	5	5	4	5	5
55	22	1	2	1	6	Operating room	1	1	5	2	2	1	2	2	2	1	3	5	4	4	4	5	4	4	4	4	4	4	4	3	4	4	4	4	3	4	4	4	4	4	4	4	4	4	4	4	4	4	4
56	35	2	3	3	3	ICU/Encephalopathy	16	1	1	2	1	2	1	2	2	2	4	2	5	5	5	5	5	4	5	5	5	5	5	5	4	4	5	5	4	4	5	4	5	5	5	5	4	5	5	5	4	5	5
57	33	2	3	3	3	orthopedics	10	2	1	2	1	2	2	2	2	2	4	5	3	4	4	4	4	4	4	4	4	4	5	4	5	5	5	5	4	4	5	4	4	5	4	5	5	5	5	5	5	5	5
58	31	2	3	2	2	obstetrics	8	2	2	2	1	3	1	2	2	2	4	5	4	5	4	5	5	4	5	5	5	5	5	1	5	5	5	5	4	5	5	3	5	5	5	5	4	5	5	5	4	5	5
59	34	2	3	3	6	Information Section	14	3	4	1	1	2	1	3	2	1	4	4	4	5	4	4	5	5	5	5	4	5	5	4	4	4	5	5	5	5	5	5	5	5	5	5	5	5	5	5	5	5	5
60	50	2	3	4	3	Emergency surgery	30	1	1	1	1	2	2	2	1	2	4	4	4	5	4	5	5	5	5	5	5	5	5	5	4	4	4	4	4	4	4	4	4	4	4	4	4	4	4	4	4	4	4
61	27	2	3	1	6	Nephrology	1	1	5	2	1	2	1	2	2	1	4	4	4	4	4	4	4	4	4	4	4	4	4	4	4	4	4	4	4	4	4	4	4	4	4	4	4	4	4	4	4	4	4
62	23	2	2	1	1	Department of Traditional Chinese Medicine	0	1	5	2	2	1	1	2	1	1	4	4	4	5	5	5	5	1	5	5	5	5	5	1	5	5	5	5	4	4	4	4	5	5	5	5	5	5	5	5	5	5	5
63	26	2	3	2	3	Rehabilitation Medicine	6	1	1	2	1	1	2	2	2	2	3	5	4	5	5	5	5	5	5	5	5	5	5	5	5	5	5	5	4	4	5	5	5	5	5	5	5	5	5	4	4	5	5
64	25	2	2	1	1	Endocrinology	6	1	5	2	2	1	1	2	2	2	4	5	4	4	4	5	4	4	4	4	4	4	5	4	5	4	5	5	4	4	4	4	4	5	4	5	4	4	4	5	4	5	4
65	26	2	3	2	1	Hemodialysis Room	5	1	1	2	2	1	1	2	2	2	2	4	4	5	4	4	5	5	4	5	5	5	5	5	5	5	5	5	4	4	5	4	4	4	4	4	4	4	4	4	4	4	4
66	52	2	3	5	6	Medical center	35	2	1	1	1	2	2	2	2	2	4	5	5	5	5	5	5	5	5	5	5	5	5	5	5	5	5	5	5	5	5	4	5	5	5	5	5	5	5	5	5	5	5
67	31	1	3	2	1	ICU	8	1	5	2	1	2	1	3	2	1	4	4	5	5	5	5	5	5	5	4	5	5	5	1	4	5	5	5	4	5	5	4	3	4	4	5	4	4	4	4	3	4	4
68	37	2	3	3	3	Gastroenterology	13	1	1	2	1	2	2	2	2	2	4	5	5	5	4	5	5	4	4	5	5	5	4	1	4	4	5	5	4	5	4	5	5	5	4	5	4	4	5	4	5	5	4
69	23	2	2	1	6	Infectious Diseases	0	1	5	2	2	1	2	2	1	1	2	5	4	4	5	5	3	2	4	5	5	4	5	2	5	3	4	4	3	4	4	4	4	4	4	5	4	3	4	3	3	5	4
70	22	2	2	1	1	Infectious Diseases	1	1	5	2	2	1	2	2	1	1	3	3	4	4	3	3	4	3	3	3	3	3	2	3	2	3	2	3	4	3	3	3	4	3	3	3	3	3	4	4	3	4	3
71	40	2	3	3	1	Nephrology	16	2	5	1	1	3	2	3	2	1	2	4	4	4	4	4	3	4	4	4	4	3	4	2	4	4	5	4	3	4	4	4	3	5	4	4	2	3	4	4	2	4	4
72	37	2	3	3	2	General Surgery	18	1	5	2	1	2	1	3	1	1	4	5	4	5	5	5	4	4	4	5	5	5	5	3	4	4	5	5	3	4	3	4	5	5	4	4	3	4	4	4	4	4	4
73	32	1	2	1	2	ICU	8	2	5	2	1	3	1	3	2	1	5	5	5	5	5	5	5	5	5	5	5	5	5	5	5	5	5	5	5	5	5	5	5	5	3	5	5	5	5	5	5	5	5
74	31	2	2	1	1	endocrine	12	1	1	3	1	2	2	2	1	2	3	1	5	4	5	4	4	4	4	5	5	2	5	2	3	4	5	4	3	2	4	2	1	5	4	5	3	4	4	4	3	4	4
75	29	2	3	2	1	Respiratory	5	2	4	1	1	2	2	2	2	1	5	5	5	5	5	5	5	5	5	5	5	5	5	5	5	5	5	5	4	5	5	5	5	5	5	5	5	5	5	5	5	5	5
76	35	2	2	2	3	General Surgery	13	1	1	1	1	2	1	2	1	2	2	5	4	5	5	4	5	4	5	5	5	4	5	2	5	5	4	5	4	4	2	3	2	5	4	4	5	4	4	4	5	5	4
77	35	2	3	2	3	Operating room	12	2	1	1	1	3	1	2	2	2	4	5	5	5	5	5	5	5	4	4	4	5	4	4	4	5	4	4	4	4	4	4	5	5	4	4	4	4	4	4	4	5	4
78	38	2	3	3	1	Respiratory Medicine	14	2	1	1	1	2	1	3	2	1	4	4	5	5	5	5	5	5	5	5	5	5	5	4	5	5	5	5	5	5	5	5	5	5	5	5	5	5	5	5	5	5	5
79	32	2	3	2	1	ICU	10	2	5	1	1	2	1	3	2	1	5	5	4	5	3	4	5	5	5	5	5	4	5	5	4	5	5	5	5	5	4	4	4	5	5	5	4	4	5	4	5	5	5
80	39	2	3	3	1	Endoscopy Center	16	1	1	2	1	3	2	2	1	2	4	4	4	4	4	4	4	4	4	5	5	5	5	4	4	4	4	4	4	4	4	4	5	4	4	4	4	4	4	4	4	4	4
81	26	2	3	2	2	trauma	5	1	4	1	2	1	1	3	2	1	5	4	4	4	4	4	4	4	5	4	5	5	5	4	4	4	5	4	4	4	4	4	4	4	4	5	4	4	4	3	4	4	4
82	33	2	3	3	1	Gynecology	10	1	5	1	1	2	2	3	2	1	4	4	4	2	4	4	4	5	4	4	4	4	4	3	3	4	4	5	4	4	4	4	4	4	4	4	4	4	4	4	3	3	4
83	31	2	3	3	2	Neonatology	10	1	5	2	2	1	1	3	2	1	3	4	4	4	4	4	4	4	4	4	4	4	4	4	4	4	4	4	4	4	4	4	4	4	4	4	4	4	5	4	4	4	4
84	28	2	2	2	1	Kidney	5	1	3	2	1	1	1	2	2	2	4	5	4	5	4	4	4	3	4	4	5	5	5	2	5	4	5	5	3	4	5	4	4	5	4	5	5	4	4	4	4	5	5
85	24	2	2	1	6	Traditional Chinese Medicine Outpatient Clinic	3	1	1	2	2	1	2	2	2	2	5	5	5	5	5	5	5	5	5	5	5	5	5	5	5	5	5	5	5	5	5	5	5	5	5	5	5	5	5	5	5	5	5
86	45	2	3	3	3	digestion	25	3	1	1	1	2	2	3	2	1	4	4	4	3	4	4	4	4	5	4	4	5	4	5	3	4	5	4	4	4	4	3	5	5	4	4	4	5	5	4	4	4	4
87	28	2	2	1	1	Cardiology	6	1	1	1	2	1	2	2	1	1	5	5	5	5	5	5	5	5	5	5	5	5	5	5	5	5	5	5	5	5	5	5	5	5	5	5	5	5	5	5	5	5	5
88	28	2	2	1	6	Department of Traditional Chinese Medicine	2	1	5	2	2	1	2	2	2	2	3	4	4	4	4	4	4	4	4	4	4	4	4	4	4	4	4	4	4	4	4	4	4	4	4	4	4	4	4	4	4	4	4
89	30	2	3	2	2	Gynecology	7	2	1	1	1	3	2	2	2	2	4	4	3	5	4	4	3	4	5	5	5	4	4	3	5	5	5	5	4	5	4	4	4	4	5	5	3	2	4	3	4	5	4
90	27	2	2	1	1	Department of Traditional Chinese Medicine	3	1	5	2	1	3	2	2	2	2	5	4	4	4	4	4	4	4	4	4	4	4	4	4	4	4	4	4	4	4	4	4	4	4	4	4	4	4	4	4	4	4	4
91	23	2	2	1	1	Four Departments of Surgery	2	1	5	2	2	1	2	2	2	2	4	2	4	4	4	4	4	1	5	5	4	4	4	2	4	4	5	4	4	5	5	4	4	4	4	5	4	4	4	4	4	4	4
92	26	2	3	2	6	Surgery	6	1	5	2	1	1	2	3	2	1	5	5	5	5	5	5	5	5	5	5	5	5	5	5	5	5	5	5	4	4	5	5	5	5	5	5	5	4	5	5	4	5	5
93	25	2	1	1	1	Pediatrics	7	1	1	2	2	1	1	2	2	2	3	5	5	3	4	5	4	3	5	5	5	5	5	5	5	5	5	5	3	4	5	4	5	5	5	5	5	5	5	5	5	5	5
94	31	1	3	2	1	Emergency Department	6	2	5	2	1	3	1	3	2	1	3	4	4	4	4	4	4	4	4	4	4	4	4	4	4	4	4	4	4	4	4	4	4	4	4	4	4	4	4	4	4	4	4
95	23	2	2	1	6	Department of Traditional Chinese Medicine	1	1	5	2	2	1	2	2	1	1	4	5	4	4	4	4	4	4	4	4	4	4	4	4	4	4	4	4	4	4	4	4	4	4	4	4	4	4	4	4	4	4	4
96	197210	2	2	4	3	Respiratory Medicine	29	1	1	1	4	2	2	2	2	2	5	4	5	5	5	5	5	5	5	5	5	5	5	5	5	5	5	5	5	5	5	5	5	5	5	5	5	5	5	5	5	5	5
97	25	2	2	1	1	Eye Ear Nose Throat	2	1	5	2	1	1	2	2	2	2	3	4	4	3	4	4	5	4	5	5	5	4	5	3	3	4	4	4	2	3	4	4	4	4	4	5	4	3	4	5	2	4	4
98	31	2	2	2	1	surgical	7	1	5	2	1	3	2	3	2	1	5	5	5	5	5	5	5	5	5	5	5	5	5	5	5	5	5	5	5	5	5	5	5	5	5	5	5	5	5	5	5	5	5
99	32	2	3	2	1	Infectious Diseases	5	1	5	2	1	2	2	2	2	1	3	4	4	4	4	4	4	3	5	5	5	5	5	2	4	5	5	5	4	5	4	4	5	4	5	5	4	5	5	5	4	5	5
100	22	2	2	1	6	endocrine	1	1	5	2	2	1	2	2	2	2	4	4	4	4	4	4	4	4	4	4	4	4	4	4	4	4	4	4	4	4	4	4	4	4	4	4	4	4	4	4	4	4	4
101	23	2	2	1	6	Department of Traditional Chinese Medicine	1	1	5	2	2	1	2	2	1	1	4	4	4	4	4	4	4	4	4	4	4	4	4	4	4	4	4	4	4	4	4	4	4	4	4	4	4	4	4	4	4	4	4
102	39	2	3	3	2	Critical Care Medicine	21	4	1	1	1	3	1	3	1	1	4	5	5	5	5	5	5	5	5	5	5	5	5	5	5	5	5	5	5	5	5	5	5	5	5	5	5	5	5	5	5	5	5
103	36	2	3	3	3	Neonatology	10	2	1	3	1	3	2	2	2	2	4	5	4	5	5	5	5	5	5	5	5	5	5	5	5	5	5	5	5	5	5	5	5	5	5	5	5	5	5	5	5	5	5
104	38	2	3	3	1	Infectious Diseases	12	1	5	2	1	3	2	3	2	1	4	5	5	5	5	5	5	1	5	5	5	2	5	1	5	5	5	5	5	5	4	5	5	5	5	5	5	5	5	5	5	5	5
105	29	2	3	2	1	Supply Room	7	1	1	1	1	3	2	2	2	2	4	3	4	5	4	4	5	4	4	5	5	4	4	4	4	4	4	4	5	5	4	5	4	5	4	5	5	5	5	5	5	5	5
106	30	1	3	2	1	Emergency room	5	2	5	2	1	2	1	3	1	1	4	4	4	4	4	4	4	4	4	4	4	4	4	4	4	4	4	4	4	4	4	4	4	4	4	4	4	4	4	4	4	4	4
107	24	2	3	1	1	orthopedics	1	1	5	2	2	1	2	2	2	2	4	4	4	4	4	4	4	4	4	4	4	4	4	4	4	4	4	4	4	4	4	4	4	4	4	4	4	4	4	4	4	4	4
108	24	2	3	2	1	Second Department of Pediatrics	2	1	5	2	2	1	2	3	2	1	4	4	4	4	4	4	4	4	4	4	4	4	4	4	4	4	4	4	4	4	4	4	4	4	4	4	4	4	4	4	4	4	4
109	33	2	2	2	1	Internal Medicine	1	1	1	2	1	2	2	2	2	2	5	5	5	5	5	5	5	5	5	5	5	5	5	5	5	5	5	5	5	5	5	5	5	5	5	5	5	5	5	5	5	5	5
110	31	2	3	2	1	Department of Traditional Chinese Medicine	7	1	1	2	1	2	2	2	2	2	3	4	4	4	4	4	4	4	4	4	4	4	4	4	4	4	4	4	4	4	4	4	4	4	4	4	4	4	4	4	4	4	4
111	36	2	3	3	1	orthopedics	11	2	1	1	1	2	1	3	2	1	5	5	4	4	4	4	5	5	5	5	5	5	5	5	5	5	5	5	5	5	5	5	5	5	5	5	5	5	5	5	4	5	5
112	33	2	3	3	1	Pediatric general chest secretion	9	2	5	2	1	3	2	3	1	1	4	4	4	4	4	4	4	4	4	4	4	4	4	4	4	4	4	4	4	4	4	4	4	4	4	4	4	4	5	4	5	4	4
113	27	2	3	2	3	Internal Medicine	7	1	1	1	1	2	2	2	2	1	4	5	5	5	5	5	5	5	5	5	5	5	5	5	5	5	5	5	5	5	5	5	5	5	5	5	5	5	5	5	4	5	5
114	37	2	2	3	1	Neurology	16	2	1	2	1	2	2	2	2	1	2	4	3	5	4	2	4	2	4	4	4	4	4	2	4	4	5	4	1	4	4	4	4	4	2	4	4	1	4	4	1	4	3
115	43	2	3	4	3	Gynecological tumor	23	3	1	1	1	2	1	3	2	2	4	4	4	4	4	4	4	4	5	5	5	4	5	5	4	5	5	5	5	5	5	4	4	5	5	5	4	4	4	4	3	4	4
116	36	1	3	3	2	icu	13	3	5	2	2	1	1	3	2	1	2	2	2	5	5	5	5	5	5	5	5	5	5	5	5	5	5	5	3	3	5	1	5	5	4	5	5	5	5	5	4	5	5
117	26	2	3	1	1	Emergency Department	4	2	5	2	2	1	2	3	2	1	4	4	4	5	5	4	4	3	5	5	5	4	4	4	4	5	5	5	4	4	4	4	4	5	4	5	3	4	4	4	4	4	4
118	23	2	2	1	6	Department of Traditional Chinese Medicine	1	1	5	2	2	1	2	2	2	2	3	4	4	4	4	4	4	4	4	4	4	4	4	4	4	4	4	4	4	4	4	4	4	4	4	4	4	4	4	4	4	4	4
119	42	2	3	2	1	Health Department	16	2	1	1	4	1	2	3	1	1	5	5	4	5	5	5	5	5	5	5	5	5	5	4	4	4	5	5	5	4	5	4	5	5	5	5	4	4	5	5	4	5	5
120	30	2	1	2	1	orthopedics	10	1	5	2	2	1	2	3	2	1	3	5	5	5	5	5	5	5	5	5	5	5	5	5	5	5	5	5	5	5	5	5	5	5	5	5	5	5	5	5	5	5	5
121	29	2	3	2	6	icu	6	1	5	1	2	1	1	2	1	1	5	5	5	5	5	5	5	5	5	5	5	3	5	3	5	5	5	5	5	5	5	5	5	5	5	5	5	5	5	5	5	5	5
122	22	1	2	1	1	Nephrology	1	1	4	2	2	1	2	3	1	2	3	4	3	5	5	5	5	5	5	5	5	5	5	4	5	5	5	5	5	5	5	5	5	5	5	5	5	5	5	5	5	5	5
123	27	2	3	2	1	orthopedics	5	1	1	1	1	2	2	2	2	2	4	5	4	4	5	4	4	5	5	4	5	3	5	4	3	4	5	4	3	4	4	3	4	4	4	5	4	5	4	4	4	4	3
124	30	2	3	2	1	Internal Medicine	2	1	5	2	1	2	2	2	2	2	4	3	4	5	5	4	4	4	5	5	5	5	5	4	4	5	5	5	4	5	5	5	4	5	4	5	5	5	5	5	4	4	4
125	28	2	3	2	1	Neurology	4	2	5	2	2	1	2	3	2	1	4	4	4	4	4	4	4	4	4	4	4	4	4	4	4	4	4	4	4	4	4	4	4	4	4	4	4	4	4	4	3	4	4
126	32	2	3	2	3	Urology	10	1	3	1	1	3	2	2	1	2	3	4	4	4	4	4	5	4	5	5	5	3	5	5	5	4	5	5	4	5	5	4	3	4	4	4	4	4	4	4	4	4	4
127	29	2	2	1	1	Waiji	8	1	1	2	1	2	2	2	2	1	4	5	5	4	4	5	5	5	5	5	5	4	5	3	4	4	4	4	4	5	5	4	4	4	5	5	5	5	4	4	5	5	5
128	30	1	3	2	1	ICU	5	1	5	2	1	1	2	2	2	1	5	5	5	5	4	5	5	5	4	4	4	4	4	4	4	4	5	5	4	4	4	4	4	4	4	4	4	4	5	4	4	4	4
129	28	2	3	2	1	Respiratory Medicine	6	1	5	3	2	1	2	3	2	1	3	4	5	4	4	5	5	5	5	5	5	5	5	4	5	5	5	5	3	4	5	4	4	5	5	5	4	4	4	4	4	5	4
130	44	2	3	3	1	Surgery	22	1	1	2	1	2	2	2	1	2	3	5	5	5	5	5	5	5	5	5	5	5	5	5	5	5	5	5	5	5	5	5	5	5	5	5	5	5	5	5	5	5	5
131	25	2	2	1	1	Department of Traditional Chinese Medicine	1	1	5	2	2	1	2	2	2	2	2	3	3	5	4	4	4	2	3	4	4	4	5	3	3	4	5	4	4	4	4	3	3	4	4	4	4	3	4	4	4	4	4
132	25	2	3	2	1	Nephrology	3	1	5	2	2	1	2	2	2	2	2	4	4	4	4	4	5	3	4	5	5	4	5	4	5	5	4	4	4	4	5	4	4	4	4	4	4	4	4	5	4	4	4
133	34	2	3	2	1	Division of Rheumatology	11	1	5	2	3	2	1	3	1	1	4	4	4	4	4	4	4	4	4	4	4	4	4	4	4	4	4	4	4	4	4	4	4	4	4	4	4	4	4	4	3	4	4
134	23	2	2	1	6	Four Departments of Surgery	1	1	5	2	2	1	2	2	2	2	3	4	5	4	5	5	5	5	5	5	5	5	5	2	4	5	4	5	4	5	5	5	4	5	5	5	4	5	5	5	4	5	5
135	39	1	3	3	1	Six districts	10	2	5	1	1	2	1	3	2	1	5	5	4	5	4	5	4	4	4	4	5	4	4	4	5	5	4	4	5	4	5	4	5	4	5	4	4	4	3	4	5	4	5
136	23	2	2	1	1	Surgery	0	1	5	2	2	1	1	2	2	2	4	4	4	4	4	4	4	4	4	4	4	4	4	4	4	4	4	4	4	4	4	4	4	4	4	4	4	4	4	4	4	4	4
137	44	2	2	2	1	Supply Room	22	1	1	1	1	2	2	2	2	2	5	5	5	5	5	5	5	5	5	5	5	5	5	5	5	5	5	5	5	5	5	5	5	5	5	5	5	5	5	5	5	5	5
138	30	1	3	2	1	Burn Plastic Surgery	8	2	5	2	1	3	2	3	2	1	5	5	4	5	5	5	5	4	5	5	5	5	5	5	5	5	5	4	4	4	5	4	4	4	3	4	5	5	5	5	3	4	4
139	32	2	2	2	6	Internal Medicine	8	1	5	1	1	2	1	2	1	1	4	5	5	5	5	5	5	5	5	5	5	5	5	5	5	5	5	5	5	5	5	5	5	5	5	5	5	4	5	5	5	5	5
140	38	2	3	2	2	trauma	15	3	5	1	1	2	1	3	2	1	4	4	4	4	4	5	5	5	5	5	5	4	5	5	4	4	5	4	4	5	5	5	5	5	4	5	5	5	5	5	5	5	5
141	32	2	3	3	1	Neonatology	11	1	1	2	4	2	2	2	2	2	4	4	4	3	4	4	4	4	4	4	4	4	4	4	4	4	5	4	4	4	4	3	4	4	4	4	4	4	4	4	4	4	4
142	25	2	2	1	1	Surgery	3	1	5	2	2	1	2	1	2	2	4	4	4	4	4	4	4	4	4	4	4	4	4	4	4	4	4	4	4	4	4	4	4	4	4	4	4	4	4	4	4	4	4
143	22	2	2	1	1	General	1	1	5	2	2	1	2	3	2	1	3	4	2	3	3	5	5	5	5	5	5	5	5	5	5	5	5	5	5	5	5	5	5	5	5	5	5	5	5	5	5	5	5
144	25	2	2	1	1	Emergency Department	3	1	5	2	1	2	2	2	2	1	4	4	4	5	4	4	5	4	5	4	5	5	5	4	5	5	5	5	4	5	4	4	4	5	4	5	4	4	4	5	4	5	4
145	25	2	2	1	1	Operating room	3	1	5	2	1	2	2	2	2	2	4	4	4	4	4	4	4	4	5	5	4	3	5	2	5	5	4	5	5	5	5	5	5	5	5	5	5	5	5	5	5	5	5
146	26	2	3	2	1	Emergency room	3	2	5	2	2	1	2	3	2	1	5	4	5	5	5	5	5	5	5	5	5	5	5	5	5	5	5	5	5	5	5	5	5	5	5	5	5	5	5	5	5	5	5
147	23	2	2	1	1	Department of Traditional Chinese Medicine	1	1	5	2	2	1	2	3	1	1	2	5	5	5	4	5	5	5	5	5	5	5	5	5	5	5	5	5	3	5	5	5	5	5	5	5	5	5	5	5	5	5	5
148	37	2	3	3	3	surgical	17	2	2	2	1	2	1	3	1	1	4	4	4	4	4	4	4	4	4	4	4	4	4	4	4	4	4	4	4	4	4	4	4	4	4	4	4	4	4	4	4	4	4
149	26	2	3	2	1	endocrine	3	1	5	2	1	2	2	2	2	2	4	4	4	4	4	4	4	4	4	4	4	4	5	4	4	4	5	5	2	4	4	4	4	4	4	4	4	4	4	4	5	5	5
150	24	2	2	1	1	Department of Traditional Chinese Medicine	3	1	5	2	2	1	2	2	2	2	3	4	3	4	4	4	4	4	4	4	4	4	4	4	4	4	4	4	3	3	4	4	4	4	4	4	4	4	4	4	4	4	4
151	24	2	2	1	1	Operating room	3	3	5	2	2	1	2	3	1	1	5	5	5	5	5	5	5	5	5	5	5	4	5	4	5	4	5	5	5	5	5	5	3	5	5	5	4	5	5	5	5	5	5
152	30	2	3	1	1	Supply Room	6	1	1	2	1	2	2	2	2	2	3	5	5	5	5	5	5	5	5	5	5	5	5	5	5	5	5	5	5	5	5	5	3	5	5	5	5	5	5	5	5	5	5
153	25	2	2	1	1	Surgery	1	1	5	2	2	1	2	2	1	1	4	5	4	4	5	4	5	5	5	5	4	4	4	5	3	4	4	5	5	4	5	5	5	5	5	5	5	5	5	4	5	5	5
154	28	2	3	1	1	Anorectal	3	1	5	2	1	2	2	3	2	1	5	5	5	5	3	5	5	5	5	5	5	5	5	4	5	5	5	5	4	5	5	5	5	5	5	5	5	5	5	5	5	5	5
155	26	2	2	1	1	Infectious Diseases	3	1	5	2	1	1	2	2	1	1	3	4	4	4	4	3	2	1	4	4	4	2	4	3	3	4	4	4	2	3	3	4	4	4	3	3	3	3	4	3	3	4	4
156	26	2	2	1	6	Infectious Diseases	3	1	5	2	2	1	2	2	2	1	3	1	1	1	1	1	1	1	1	1	1	1	1	2	4	3	1	1	1	1	1	1	1	1	4	4	4	4	4	4	4	4	4
157	25	2	2	1	1	Operating room	5	1	4	2	1	2	1	2	2	2	4	4	4	4	4	4	4	4	4	4	4	4	4	3	4	4	4	4	4	4	4	4	4	4	4	4	4	4	4	4	4	4	4
158	30	2	3	2	2	Cardiology	6	2	4	1	1	3	2	3	2	1	5	5	5	5	5	5	5	5	5	5	5	5	5	5	5	5	5	5	5	5	5	5	5	5	5	5	5	5	5	4	5	5	5
159	28	2	3	2	1	Emergency Department	6	1	5	2	1	1	1	2	2	1	3	5	3	4	4	4	4	4	4	4	4	4	5	4	3	2	3	3	2	1	4	2	4	4	3	4	2	4	4	3	1	4	4
160	24	2	2	1	1	Surgery	5	1	5	2	2	1	2	3	1	2	4	4	4	4	4	4	4	4	4	4	4	4	4	4	4	4	4	4	4	4	4	4	4	4	4	4	4	4	4	4	4	4	4
161	24	2	2	1	1	Infectious Diseases	1	1	1	2	1	2	1	3	2	1	5	4	3	5	3	4	5	4	4	5	5	5	5	4	5	4	5	5	4	5	5	3	4	4	5	5	5	5	4	4	4	4	4
162	30	2	3	2	1	orthopedics	10	1	1	2	1	2	2	3	1	1	5	5	4	5	4	4	5	4	5	4	4	5	5	5	5	5	5	5	3	4	5	5	5	5	5	5	1	3	4	3	3	4	3
163	28	2	3	2	1	Rehabilitation Medicine	10	1	5	3	2	1	2	2	1	2	2	5	2	5	4	5	5	5	5	5	5	5	5	5	5	5	5	5	5	5	5	5	5	5	5	5	5	5	5	5	5	5	5
164	24	2	3	1	1	Obstetrics and Gynecology	2	1	5	1	2	1	2	2	1	1	3	4	4	4	4	4	4	4	4	4	4	4	4	4	4	4	4	4	4	4	4	4	4	4	4	4	4	4	4	4	4	4	4
165	32	2	2	2	1	Neonatology	10	1	1	2	1	2	2	2	2	2	5	5	5	5	5	5	5	5	5	5	5	5	5	5	5	5	4	5	5	5	5	5	5	5	5	5	5	5	4	5	5	5	5
166	27	2	2	2	1	Pediatrics	6	1	5	2	2	1	2	2	2	2	4	5	4	5	5	4	5	5	5	5	5	5	5	3	5	5	5	5	4	5	5	4	5	5	5	5	5	4	5	5	5	5	5
167	30	2	3	2	1	Emergency Department	3	1	5	2	2	1	2	2	2	1	1	3	1	2	3	3	3	2	1	3	4	3	3	3	3	3	3	3	3	3	3	3	3	3	3	3	3	3	3	3	3	3	3
168	28	2	3	2	1	Emergency Medicine	6	1	5	2	1	1	2	2	2	1	4	5	5	4	4	4	4	3	5	5	5	5	5	2	4	4	5	5	4	4	5	4	5	5	4	5	4	5	5	5	4	4	4
169	32	2	3	3	1	Burns department	10	2	1	2	1	2	1	3	2	2	4	5	4	4	4	4	4	4	4	4	4	4	4	4	4	4	4	4	4	4	4	4	4	4	4	4	4	4	4	4	4	4	4
170	29	1	2	2	3	Nephrology	8	3	3	1	1	3	2	2	2	1	4	5	4	4	5	5	5	5	5	5	5	5	5	5	5	5	5	5	4	5	5	5	5	5	5	5	5	5	4	4	5	5	5
171	30	2	3	2	1	Gynecology	6	1	1	1	1	3	1	2	2	2	3	3	3	5	4	3	3	3	4	5	4	3	4	3	2	2	4	4	4	3	2	3	3	3	3	3	4	4	3	3	3	4	3
172	30	2	3	2	1	neurosurgery	7	1	1	2	1	2	1	2	2	2	4	5	4	4	4	4	4	4	4	4	4	4	4	3	4	4	4	4	4	4	4	3	4	4	4	4	4	4	4	4	4	4	4
173	36	2	3	3	2	Critical Care Medicine	10	1	5	1	1	2	1	2	2	1	3	4	4	4	5	5	5	5	5	5	5	5	4	5	5	5	5	5	5	5	5	5	5	5	5	5	5	5	4	5	5	5	5
174	25	2	2	1	1	Outpatient department	4	1	1	2	1	2	2	2	2	2	3	4	4	4	4	4	4	4	4	4	4	4	4	4	4	4	4	4	4	4	4	4	4	4	4	4	4	4	4	4	4	4	4
175	25	2	2	1	1	Internal Medicine	3	1	5	2	2	1	2	2	1	1	4	4	4	4	4	3	4	4	4	4	4	4	4	3	4	3	4	4	4	4	4	4	4	4	4	4	3	3	4	4	4	4	4
176	36	2	3	3	1	Children's isolation ward	11	2	1	1	1	2	1	3	2	1	5	5	5	5	5	5	5	5	5	5	5	5	5	5	5	5	5	5	5	5	5	5	5	5	5	5	5	5	5	5	5	5	5
177	30	2	2	2	1	ICU	7	1	5	3	1	3	2	2	2	2	5	5	5	5	5	5	5	5	5	5	5	5	5	5	5	5	5	5	5	5	5	5	5	5	5	5	5	5	5	5	5	5	5
178	40	2	3	3	1	Respiratory Medicine	15	1	1	1	1	2	2	2	2	2	4	4	5	5	5	4	5	5	4	5	4	5	5	4	5	5	5	5	4	5	5	5	4	5	5	5	4	4	4	5	4	5	5
179	38	2	2	2	6	Operating room	19	1	1	2	4	2	2	2	1	2	3	4	5	5	3	4	4	4	4	4	4	4	5	4	5	4	4	4	3	5	4	4	4	4	4	4	4	4	5	5	5	5	5
180	34	2	3	3	1	Gastrointestinal Surgery	11	2	1	2	1	3	1	3	2	2	4	3	3	3	4	3	3	3	3	3	3	4	3	3	3	3	4	4	4	4	4	4	4	3	3	4	3	3	4	4	4	4	4
181	40	2	2	3	1	Emergency surgery	19	1	1	1	1	2	1	2	1	2	4	5	5	2	5	4	5	2	5	5	5	4	5	2	5	5	5	5	4	5	5	5	2	5	5	5	4	4	5	5	5	5	4
182	27	2	2	2	6	Emergency Department	4	1	5	2	2	1	2	2	2	1	2	5	4	5	5	5	5	5	5	5	5	5	5	5	5	5	5	5	5	5	5	5	5	5	5	5	5	5	5	5	5	5	5
183	31	1	3	2	1	Critical Care Medicine	8	2	5	2	1	3	2	3	2	1	4	5	5	4	5	4	4	4	4	5	4	4	5	4	4	4	4	5	4	4	4	5	4	4	4	4	4	4	4	4	4	4	4
184	27	2	3	2	1	orthopedics	5	1	5	2	1	1	2	2	2	2	2	5	5	4	5	5	5	5	5	5	5	4	5	2	5	5	5	5	5	5	5	5	4	5	5	5	5	5	5	4	5	5	5
185	24	2	2	1	1	Four Departments of Surgery	2	1	5	2	2	1	2	2	2	2	3	4	4	4	4	4	5	3	3	5	5	5	4	4	3	4	5	5	3	4	4	4	4	4	4	5	5	4	4	4	4	4	4
186	29	2	3	2	1	lcu	5	1	5	2	1	2	1	2	2	2	3	4	4	4	4	4	4	4	5	5	5	4	4	4	4	4	4	4	4	3	4	4	4	4	4	4	4	4	4	4	4	4	4
187	29	2	3	2	1	Outside four	6	1	5	2	1	2	2	2	1	2	4	5	5	5	5	5	5	5	5	5	5	5	5	2	5	5	5	5	3	5	5	5	4	5	5	5	5	4	5	5	4	5	4
188	33	2	3	3	2	Brain Disease	8	1	2	2	1	3	2	2	2	1	4	4	5	5	5	5	5	5	5	5	5	5	5	5	5	5	5	5	4	5	5	5	5	5	5	5	5	5	5	5	5	5	5
189	26	2	2	1	1	Internal Medicine	3	1	5	2	2	1	2	2	1	1	2	4	4	4	4	4	4	4	4	4	4	4	5	1	4	4	4	4	2	4	4	3	3	4	3	4	4	4	4	4	3	4	3
190	25	2	2	1	1	Operating room	2	1	5	2	2	1	2	2	2	2	3	3	3	3	3	3	3	3	3	3	3	3	3	3	3	3	3	3	3	3	3	3	3	3	3	3	3	3	3	3	3	3	3
191	34	2	3	3	6	Pediatrics	11	1	1	2	1	2	2	2	2	2	4	2	4	4	4	3	3	4	4	4	3	4	3	3	3	4	4	4	4	3	4	4	4	4	3	4	4	3	4	3	2	4	4
192	29	2	2	2	1	Pediatrics	6	1	1	2	1	1	2	2	2	2	3	4	2	5	4	4	4	3	5	4	4	4	4	2	2	4	4	4	3	3	4	4	2	4	3	4	4	3	3	3	3	3	4
193	24	2	2	1	1	Cardiology	1	1	5	2	1	1	1	2	2	2	4	5	4	4	4	4	4	4	4	5	5	4	4	4	4	4	4	4	4	4	4	4	4	4	4	4	4	4	4	4	4	4	4
194	32	1	3	2	1	Operating room	11	1	5	2	1	3	2	2	2	2	4	4	4	4	4	4	4	4	4	4	4	4	4	4	4	4	4	4	4	4	4	4	4	4	4	4	4	4	4	4	4	4	4
195	25	2	2	1	1	Pediatrics	6	1	1	2	1	3	2	2	2	2	2	3	3	4	4	4	4	3	5	4	4	3	4	1	2	4	5	4	2	5	3	4	1	4	3	4	3	2	4	4	4	4	4
196	31	2	3	3	1	dermatology	9	1	2	2	1	2	2	3	1	1	4	5	4	5	3	2	4	4	4	4	3	5	5	4	2	4	2	5	4	5	5	2	1	5	2	5	5	4	4	4	1	4	2
197	27	2	2	1	1	Operating room	5	1	5	2	1	1	2	2	1	2	3	5	4	4	4	4	4	4	4	4	4	3	4	2	2	3	5	5	2	3	3	3	4	5	5	5	5	5	5	5	3	4	4
198	22	2	2	1	1	Respiratory	2	1	5	2	2	1	1	2	2	2	4	4	4	4	4	4	4	4	4	4	4	4	4	4	4	4	4	4	4	4	4	4	4	4	4	4	4	4	4	4	4	4	4
199	28	2	3	2	6	Infectious Diseases	4	1	5	2	2	1	2	2	2	1	3	4	3	4	4	4	4	4	4	4	4	4	4	2	4	4	4	4	3	3	4	3	4	4	4	4	4	4	4	4	4	4	4
200	48	2	2	3	1	Respiratory	28	2	1	1	1	2	2	3	1	2	3	3	4	3	4	1	3	3	4	4	3	4	3	3	4	4	5	4	4	2	4	3	3	4	3	3	3	4	4	4	2	4	3
201	36	2	3	3	1	Critical Care Medicine	13	1	5	1	2	1	1	3	2	2	3	3	3	3	3	3	3	3	3	3	3	3	3	3	3	3	3	3	3	3	3	3	3	3	3	3	3	3	3	3	3	3	3
202	26	2	2	1	6	Internal Medicine	8	1	5	2	2	1	2	2	2	1	1	1	1	1	1	1	1	1	1	1	1	1	1	1	1	1	1	1	1	1	1	1	1	1	1	1	1	1	1	1	1	1	1
203	26	2	2	1	6	neurosurgery	2	1	1	2	1	1	2	2	1	2	1	4	5	5	5	5	5	5	5	5	5	5	5	5	5	5	5	5	5	5	5	5	5	5	5	5	5	5	5	5	5	5	5
204	24	1	2	1	6	surgery	1	1	5	2	2	1	2	2	1	1	2	3	4	4	5	4	4	3	4	5	5	5	5	3	5	5	5	5	3	5	5	5	5	5	5	5	5	5	5	5	4	5	4
205	30	2	3	2	1	Operating room	6	1	5	2	1	2	1	2	2	2	4	4	4	5	4	5	5	4	4	4	5	4	4	3	3	4	4	4	4	4	4	4	4	5	4	5	4	4	4	4	5	5	5
206	28	2	3	2	1	Internal Medicine	5	1	5	2	1	2	2	2	1	2	5	5	5	5	5	5	5	5	5	5	5	5	5	5	5	5	5	5	5	5	5	5	5	5	5	5	5	5	5	5	5	5	5
207	36	2	3	2	1	Critical Care Medicine	4	1	5	2	1	3	1	2	2	2	3	4	4	4	4	4	4	4	4	4	4	4	4	4	4	4	4	4	4	4	4	4	4	4	4	4	4	4	4	4	4	4	4
208	29	2	3	2	6	Four Departments of Surgery	4	1	5	2	1	2	2	2	1	2	2	3	2	5	5	5	5	4	5	5	5	5	5	4	4	4	5	5	3	4	4	3	4	5	4	5	3	4	4	4	3	4	4
209	28	2	3	2	1	Respiratory Medicine	3	1	5	3	1	2	1	2	2	2	4	5	4	4	4	4	4	4	4	4	4	4	4	4	4	4	4	4	3	4	4	4	4	4	4	4	4	4	4	4	4	4	4
210	29	2	3	2	1	Respiratory Medicine	9	2	1	1	1	2	2	3	1	1	4	3	3	4	5	5	5	5	5	5	5	5	5	3	5	5	5	5	4	5	5	5	4	5	5	5	5	5	5	5	5	5	5
211	32	2	3	1	1	Infectious Diseases	10	1	5	2	1	3	2	2	2	1	3	5	5	5	5	5	5	5	5	5	5	5	5	5	5	5	5	5	5	5	5	5	5	5	5	5	5	5	5	5	5	5	5
212	25	2	3	2	6	Respiratory	1	1	5	1	2	1	2	3	1	1	4	2	2	4	4	4	4	2	5	4	4	5	5	5	3	4	5	5	5	5	5	4	4	4	4	5	3	4	4	4	3	3	4
213	24	2	2	1	1	Brain Surgery	1	1	5	2	2	1	1	2	2	2	4	4	4	4	4	5	5	5	5	5	5	4	4	1	5	5	3	4	2	5	1	3	4	4	4	4	4	4	4	5	4	4	4
214	54	2	2	3	1	surgical	33	2	1	1	1	2	2	2	2	2	4	4	4	5	4	4	5	1	5	5	5	5	5	1	5	3	5	5	5	4	4	4	4	5	4	4	3	2	4	4	4	4	4
215	38	2	3	2	1	obstetrics	14	1	5	2	1	2	1	2	2	2	4	5	5	5	5	5	5	5	5	5	5	5	5	5	5	5	5	5	5	5	5	5	5	5	5	5	5	5	5	5	5	5	5
216	31	2	3	2	3	Internal Medicine	8	1	2	1	1	2	2	2	1	1	3	3	4	3	4	4	2	2	3	4	4	4	4	3	3	4	5	4	2	3	4	4	4	4	3	3	4	4	4	4	2	4	3
217	28	2	2	2	1	Surgery	4	1	1	2	1	2	2	2	2	2	1	2	3	4	2	4	3	3	4	4	4	3	4	2	3	3	4	4	3	3	3	4	3	4	4	5	3	4	4	4	3	4	4
218	23	2	2	1	1	Internal Medicine	1	1	5	2	1	1	1	2	2	2	3	5	5	5	5	5	5	1	5	5	5	5	5	5	5	5	5	5	5	5	5	5	5	5	5	5	5	5	5	5	5	5	5
219	45	2	3	3	1	Respiratory Medicine	24	2	1	1	1	2	1	3	2	1	3	2	4	4	4	4	4	3	4	4	4	4	3	3	3	3	5	4	4	4	4	3	4	5	2	4	2	3	4	4	2	4	4
220	34	2	2	2	1	Endoscopy Center	12	1	5	1	1	2	2	2	1	1	3	4	3	4	3	4	4	4	4	4	4	4	4	4	4	4	4	4	3	4	4	4	4	4	4	4	4	4	4	4	4	4	4
221	24	2	2	1	6	Infectious Diseases	5	1	5	2	1	2	1	2	2	2	3	5	5	5	5	5	5	5	5	5	5	5	5	5	5	5	5	5	5	5	5	5	5	5	5	5	5	5	5	5	5	5	5
222	33	2	3	2	6	Operating room	10	1	5	2	1	2	1	2	2	2	4	4	4	4	4	4	4	4	4	4	4	4	4	4	4	4	4	4	4	4	4	4	4	4	4	4	4	4	4	4	4	4	4
223	24	2	3	2	6	Four Departments of Surgery	3	1	5	2	1	2	2	2	2	2	4	5	4	4	5	4	4	4	4	5	5	4	4	4	4	4	5	5	4	4	5	4	5	5	4	4	4	4	5	5	5	5	5
224	27	2	3	1	1	Inner one	3	1	5	2	1	2	1	3	1	1	5	5	5	5	5	5	5	5	5	5	5	5	5	5	5	5	5	5	5	5	5	5	5	5	5	5	5	5	5	5	4	5	5
225	24	2	2	1	1	Pediatrics	1	1	5	2	2	1	2	3	2	2	3	5	3	5	4	5	5	5	5	4	4	4	4	4	4	4	5	4	4	4	4	4	4	4	4	4	4	4	4	4	4	4	4
226	29	2	3	2	1	Urology	7	1	5	2	1	2	2	2	2	2	4	5	4	5	4	4	4	4	5	5	5	5	5	4	4	4	4	5	4	4	4	4	4	4	4	5	4	4	4	4	4	4	4
227	34	2	3	3	1	obstetrics	9	1	1	3	1	3	2	2	2	2	4	5	3	5	5	5	5	5	5	5	5	4	5	5	5	5	5	5	4	4	5	3	5	5	5	5	3	2	4	5	5	5	5
228	50	2	3	3	1	Operating room	24	4	1	1	1	2	2	2	1	2	4	5	5	5	5	5	5	5	5	5	5	5	5	4	5	4	5	5	5	4	5	5	5	5	5	5	4	4	4	5	5	5	5
229	46	2	2	2	1	Operating room	26	1	5	2	1	3	2	2	2	2	2	2	4	5	4	5	5	5	5	5	5	5	5	4	5	5	5	5	4	5	5	5	5	5	5	5	5	5	5	5	5	5	5
230	39	2	2	1	1	Four Departments of Surgery	5	1	5	2	1	2	1	2	1	1	3	4	5	5	5	5	5	5	5	5	5	5	5	3	5	5	5	4	3	5	5	5	5	5	5	5	5	5	5	5	5	5	5
231	49	2	3	4	1	Respiratory	29	2	1	1	4	2	1	3	1	2	4	4	4	4	4	4	4	4	4	4	4	4	4	4	4	4	4	4	4	4	4	4	4	4	4	4	4	4	4	4	4	4	4
232	28	2	2	2	6	Surgery	4	1	5	2	1	3	1	2	2	2	4	4	4	4	4	4	4	4	4	4	4	4	4	4	4	4	4	4	4	4	4	4	4	4	4	4	4	4	4	4	4	4	4
233	27	2	2	1	6	Eye Ear Nose Throat	4	1	5	2	1	1	2	2	2	2	3	4	5	5	5	5	5	3	4	5	5	5	5	4	5	5	5	5	4	5	4	4	4	5	5	5	5	5	5	5	5	5	5
234	36	2	3	3	3	Eye Ear Nose Throat	14	2	1	1	1	3	2	2	2	2	4	5	4	5	5	4	5	4	5	5	5	5	5	5	5	5	5	5	5	5	5	5	5	5	5	5	5	5	5	5	5	5	5
235	33	2	3	2	1	orthopedics	9	1	1	2	1	3	2	2	2	2	4	4	4	4	4	4	4	4	4	4	4	4	4	2	4	4	4	4	4	4	4	4	4	4	4	4	4	4	4	4	4	4	4
236	29	1	3	2	6	Cath Lab	5	1	5	2	1	2	1	2	2	1	4	4	4	5	5	5	5	3	4	5	5	5	5	5	5	5	5	5	2	2	5	5	5	5	4	5	5	5	5	4	4	4	4
237	45	2	2	3	1	Surgery	23	2	1	1	2	3	2	2	2	2	5	5	2	5	5	5	5	5	5	5	5	2	4	2	5	4	5	5	4	5	5	4	5	5	5	5	4	3	5	5	5	5	5
238	31	2	3	2	1	obstetrics	7	2	5	1	1	2	2	3	2	2	4	5	5	5	5	5	5	5	5	5	5	5	5	5	5	5	5	5	5	5	5	5	5	5	5	5	5	5	5	5	5	5	5
239	31	2	3	3	1	Emergency Department	10	1	1	1	1	2	2	2	2	1	3	4	4	4	4	4	4	4	5	5	5	5	5	1	4	4	5	5	3	5	5	3	5	5	5	5	5	5	4	5	4	5	5
240	27	2	3	1	1	Cardiology	1	1	5	2	2	1	2	2	2	2	4	3	4	5	5	4	4	4	4	4	5	5	5	4	4	5	4	4	4	4	4	4	4	4	4	4	4	3	4	4	4	5	5
241	34	2	3	3	6	Infectious Diseases	10	3	5	1	1	3	2	2	2	1	5	5	5	5	5	5	5	5	5	5	5	5	5	5	5	5	5	5	5	5	5	5	5	5	5	5	5	5	5	5	5	5	5
242	38	2	2	2	6	Nephrology	10	1	1	2	1	3	2	2	2	2	5	5	5	5	5	5	5	5	5	5	5	5	5	5	5	5	5	5	5	5	5	5	5	5	5	5	5	5	5	5	5	5	5
243	26	2	2	1	1	Emergency	3	1	5	2	1	1	2	2	2	1	4	4	4	4	4	4	4	4	4	4	5	4	4	4	5	4	4	4	4	4	4	4	4	4	4	4	4	4	4	4	4	4	4
244	24	2	2	2	1	Urology	2	2	5	2	2	1	2	3	2	1	5	5	5	5	5	5	5	5	5	5	5	1	5	1	5	5	5	5	5	5	5	5	5	5	5	5	5	5	5	5	5	5	5
245	30	2	2	2	6	Internal Medicine	6	1	1	2	1	2	1	1	1	2	4	5	4	4	4	4	4	4	4	4	5	5	5	5	5	5	5	5	5	5	5	5	5	5	5	5	5	5	5	5	5	5	5
246	30	2	2	2	1	General	6	1	5	2	1	3	2	2	2	2	3	4	4	5	5	4	5	4	4	5	5	5	5	3	3	4	5	5	5	4	5	4	5	5	4	5	4	4	4	4	4	4	4
247	49	2	2	3	1	Respiratory Medicine	15	1	1	2	1	3	2	2	2	2	4	5	5	5	5	5	5	1	5	5	5	5	5	4	4	4	5	5	4	5	5	5	5	5	5	5	4	4	4	5	5	5	5
248	33	2	3	3	2	Outpatient operating room	15	1	1	2	1	2	1	2	2	2	4	5	3	3	5	4	3	4	5	5	5	3	4	2	2	4	4	4	4	4	4	3	1	5	4	5	4	4	4	4	4	4	4
249	43	2	3	3	1	Bone Fifth Ward	23	1	1	1	1	2	1	3	1	1	5	4	4	4	5	4	4	4	4	4	4	4	4	4	4	4	5	4	4	4	4	4	4	4	4	5	4	4	4	4	4	4	4
250	23	1	2	1	1	Operating room	2	1	5	2	2	1	2	2	2	2	3	3	3	3	3	3	3	3	3	3	3	3	3	3	3	3	3	3	3	3	3	3	3	3	3	3	3	3	3	3	3	3	3
251	42	2	2	2	1	dermatology	13	1	1	2	1	2	1	3	2	2	4	5	4	4	5	5	5	5	5	5	5	5	5	4	4	5	4	5	4	5	5	4	5	5	5	5	4	5	5	5	5	5	5
252	21	2	2	1	1	neurosurgery	1	1	5	2	2	1	1	2	2	2	2	2	2	5	5	4	5	4	4	5	5	4	5	2	4	4	5	5	1	2	4	2	4	4	4	4	4	4	4	4	2	4	2
253	28	2	2	2	1	Surgery	8	1	1	2	1	3	2	2	2	2	4	4	4	5	5	5	5	4	4	5	5	4	5	3	5	5	5	5	4	4	4	4	4	5	5	5	5	4	4	4	4	4	4
254	34	2	3	3	1	Emergency Department	10	2	4	1	1	3	1	3	2	2	4	4	4	3	4	5	4	4	3	3	3	4	4	4	4	4	4	4	4	4	4	4	4	4	4	4	4	4	4	4	4	4	4
255	28	2	3	1	1	Outpatient	6	1	1	2	1	2	2	3	2	2	3	3	4	4	4	4	4	4	4	4	4	4	4	4	4	4	4	4	3	4	4	4	4	4	4	4	4	4	4	4	4	4	4
256	26	1	2	1	1	NICU	2	1	5	2	2	1	2	2	1	1	5	5	5	5	5	5	5	5	5	5	5	4	4	2	5	5	5	5	4	5	5	5	5	5	5	5	5	5	5	5	5	5	5
257	24	2	2	1	1	Traditional Chinese Medicine Outpatient Clinic	3	1	1	2	1	1	2	2	1	2	3	5	5	5	5	5	5	5	5	5	5	5	5	5	5	5	5	4	4	4	4	4	4	4	4	3	3	3	5	5	5	5	5
258	26	2	3	1	1	Operating room	3	2	5	2	2	1	2	3	1	1	3	5	4	2	4	5	3	2	5	5	5	4	5	1	5	5	5	5	4	5	5	4	5	5	5	5	5	4	5	5	4	5	5
259	26	2	2	1	1	Rehabilitation Medicine	1	1	5	2	2	1	2	2	2	2	3	5	5	5	5	5	5	5	5	5	5	5	5	5	5	5	5	5	5	5	5	5	5	5	5	5	5	5	5	5	5	5	5
260	25	2	1	1	1	Pediatrics	5	1	5	2	2	1	2	2	2	2	3	2	3	3	3	3	3	4	4	4	4	3	4	3	4	4	4	4	3	4	4	4	3	4	4	4	4	4	4	4	3	4	4
261	32	2	2	2	6	Internal Medicine	8	1	5	1	1	2	1	2	1	1	5	5	5	5	5	5	5	5	5	5	5	5	5	5	5	5	5	5	5	5	5	5	5	5	5	5	5	5	5	5	5	5	5
262	29	2	3	2	1	Respiratory	6	2	1	1	1	2	1	3	1	1	4	4	4	4	4	4	4	4	5	5	5	5	5	1	4	4	5	5	4	5	5	2	4	5	3	5	3	1	5	5	4	5	5
263	36	2	2	2	1	Pediatrics	8	1	1	2	1	3	2	2	2	2	4	5	4	4	4	4	5	5	5	5	4	5	5	5	5	4	5	5	4	4	5	4	5	5	5	5	5	5	5	5	5	5	5
264	27	2	2	1	6	Internal Medicine	5	1	1	2	1	3	2	2	2	2	2	4	3	2	4	4	4	2	4	4	4	4	5	2	2	3	5	5	3	3	4	4	4	4	4	4	4	4	4	4	4	4	4
265	38	2	3	3	3	Peripheral Vascular	17	1	2	2	1	2	1	3	1	1	2	4	4	4	4	4	4	3	4	4	4	4	4	3	4	4	4	4	3	4	4	4	4	4	4	4	4	4	4	4	4	4	4
266	45	2	3	4	3	Gastroenterology	25	2	1	1	1	2	1	3	2	2	4	4	4	4	4	4	4	4	4	4	4	5	4	4	4	4	4	4	4	4	4	4	4	4	4	4	4	4	4	4	4	4	4
267	30	2	3	3	1	Internal Medicine	8	1	1	1	1	2	2	2	2	1	4	4	4	5	5	4	5	5	5	5	5	5	5	5	5	5	5	5	3	5	5	5	3	5	5	5	5	5	5	4	4	5	5
268	31	2	3	3	3	Pediatrics	10	1	3	1	4	2	2	2	1	1	4	4	4	4	4	4	4	4	4	4	4	4	4	4	4	4	4	4	4	4	4	4	4	4	4	4	4	4	4	4	4	4	4
269	25	2	3	2	1	Cerebrovascular surgery	3	1	5	2	2	1	2	3	2	1	4	4	4	4	4	4	4	4	4	4	4	4	4	4	4	4	4	4	2	4	4	4	5	5	5	5	5	5	5	4	5	5	5
270	26	1	3	2	1	Operating room	2	1	5	2	1	1	2	3	2	1	4	4	4	5	4	3	4	4	4	3	4	3	4	3	4	4	4	4	3	4	4	3	4	4	4	5	4	4	4	4	3	4	4
271	30	2	3	3	3	Cardiothoracic Urology	7	2	1	1	1	2	2	2	2	1	3	5	5	5	5	5	5	5	5	5	5	5	5	4	5	4	4	4	4	5	5	4	5	5	4	4	4	4	4	4	4	4	5
272	24	2	2	1	1	ICU	1	1	5	2	2	1	2	2	2	1	3	5	5	5	5	5	5	5	5	5	5	4	5	1	5	5	5	5	3	5	5	5	5	5	5	5	5	5	5	5	5	5	5
273	28	2	3	2	1	Cerebrovascular Diseases	5	2	5	2	2	1	2	3	2	1	5	5	5	5	5	4	3	2	5	5	5	5	4	4	5	5	5	5	5	5	5	5	5	5	5	5	5	5	5	5	3	5	5
274	35	2	3	2	1	Physical examination	16	2	1	2	1	3	1	3	2	1	4	5	5	5	5	5	5	5	5	5	5	5	5	4	5	5	5	5	4	5	5	5	5	5	5	5	5	5	5	5	5	5	5
275	32	2	3	3	6	Pediatrics	10	1	1	2	1	3	2	2	2	2	4	4	3	4	4	4	4	3	4	4	4	4	4	4	4	4	5	5	4	3	5	3	4	4	4	4	4	4	4	4	3	4	4
276	30	2	3	2	1	Supply Room	7	1	1	2	4	1	2	2	2	2	4	4	4	4	4	4	5	2	4	4	4	4	4	4	4	4	4	4	4	4	4	4	4	4	4	4	4	4	4	4	4	4	4
277	25	2	2	1	6	Treatment room	3	1	5	3	2	1	1	1	2	1	3	5	5	5	5	5	5	5	5	5	5	5	5	3	5	5	5	5	3	5	5	5	3	5	5	5	5	5	5	5	5	5	5
278	29	2	3	2	1	Respiratory Medicine	7	2	5	1	1	2	1	3	2	1	4	5	5	5	5	4	5	4	4	5	5	5	5	5	5	5	5	5	4	5	5	5	5	5	5	5	5	5	5	5	4	5	5
279	30	1	2	2	1	Critical Care Medicine	6	1	5	3	1	2	2	2	2	1	4	5	5	5	5	5	5	4	5	5	5	5	5	2	5	5	5	5	4	5	5	5	5	5	5	5	5	5	5	5	5	5	5
280	32	2	3	1	1	Critical Care Medicine	6	1	5	1	1	3	1	2	2	1	3	4	4	4	5	4	4	4	4	5	5	5	4	3	4	4	5	5	4	4	4	4	4	5	4	5	5	5	5	5	4	5	5
281	30	2	3	2	1	ICU	8	2	5	1	1	2	1	3	1	1	4	4	4	4	4	4	4	4	4	4	4	4	4	4	4	4	4	4	4	4	4	4	4	4	4	4	4	4	4	4	4	4	4
282	30	2	3	2	1	Gastroenterology	6	2	5	2	2	1	2	3	2	1	5	5	5	5	5	5	5	5	5	5	5	5	5	5	5	5	5	5	5	5	5	5	5	5	5	5	5	5	5	5	5	5	5
283	25	2	3	2	6	General Surgery	3	1	5	1	2	1	1	2	2	1	5	5	5	5	5	5	5	5	5	5	5	5	5	5	5	5	5	5	5	5	5	5	5	5	5	5	5	5	5	5	5	5	5
284	33	2	3	3	1	Respiratory Medicine	9	2	5	1	1	3	2	3	1	1	4	4	4	4	4	5	5	5	4	5	5	4	5	4	5	5	5	5	4	5	5	5	4	4	5	4	4	4	4	4	5	4	4
285	29	2	3	2	1	Respiratory Division II	6	2	5	2	1	1	2	3	1	1	5	5	5	5	5	5	5	5	5	5	5	5	5	5	5	5	5	5	5	5	5	5	5	5	5	5	5	5	5	5	5	5	5
286	37	2	3	2	6	Children's Intensive Care Unit	16	1	5	1	1	3	1	3	1	1	5	5	5	5	5	5	5	5	5	5	5	5	5	5	5	5	5	5	5	5	5	5	5	5	5	5	5	5	5	5	5	5	5
287	30	2	3	3	1	Respiratory	7	2	5	1	1	2	1	3	2	1	4	3	4	4	4	4	3	2	4	4	4	2	4	2	4	3	4	4	4	3	4	4	4	4	3	4	2	4	4	4	2	4	3
288	27	2	3	2	1	Respiratory Medicine	3	1	5	1	2	1	2	3	1	1	4	4	4	5	5	4	5	4	4	5	5	2	4	1	5	4	4	4	3	5	4	3	3	5	4	5	3	3	4	4	4	5	5
289	30	2	3	1	6	Urology	6	1	5	1	1	2	2	2	1	1	4	5	5	5	5	5	5	5	5	5	5	5	5	5	5	5	5	5	5	5	5	5	5	5	5	5	5	5	5	5	5	5	5
290	33	2	3	3	1	Respiratory Medicine	11	1	1	1	1	3	2	2	2	1	5	5	5	5	5	5	5	5	5	5	5	5	5	5	5	5	5	5	5	5	5	5	5	5	5	5	5	5	5	5	5	5	5
291	36	1	3	2	1	Critical Care Medicine	8	2	5	1	1	2	1	2	2	1	3	4	4	5	4	4	5	5	4	5	5	5	5	4	4	4	5	5	4	5	5	4	5	5	5	5	4	4	4	5	5	5	5
292	28	2	3	2	1	Critical Care Medicine	8	2	5	2	1	2	1	3	2	1	4	4	4	5	4	4	5	4	5	5	5	4	5	2	5	4	5	5	4	5	4	4	3	4	4	5	4	3	4	4	4	5	4
293	28	2	2	2	1	Department of Respiratory and Critical Care Medicine	6	2	5	1	1	3	1	3	2	1	2	5	5	5	5	5	5	5	5	5	5	5	5	1	5	5	5	5	5	5	5	5	5	5	5	5	5	5	5	5	5	5	5
294	25	2	3	2	1	Operating room	3	2	5	2	2	1	2	3	2	1	1	2	3	4	4	4	3	2	2	4	5	2	4	2	2	4	5	4	3	4	4	4	2	4	4	4	3	2	4	3	2	4	4
295	23	2	2	1	6	Cardiology	1	1	3	2	2	1	1	2	2	2	2	4	4	5	4	4	3	4	3	3	4	4	4	4	4	4	4	4	4	4	4	4	4	4	4	4	4	4	4	4	4	5	4
296	23	2	1	1	1	Critical Care Medicine	3	1	5	2	2	1	2	2	2	2	2	4	4	4	4	4	4	4	4	4	4	4	4	4	4	4	4	4	3	4	4	4	4	4	4	4	4	4	4	4	4	4	4
297	29	2	2	1	1	Four Departments of Surgery	4	1	5	2	1	2	2	2	2	2	5	4	5	4	4	4	3	4	4	5	5	5	5	4	3	4	4	4	4	4	4	3	4	5	5	5	4	4	4	4	4	4	4
298	24	2	3	2	1	Infectious Diseases	2	1	5	1	2	1	2	2	2	1	4	2	4	5	5	5	5	3	5	5	5	5	5	2	4	4	5	5	4	5	5	5	5	5	4	4	5	5	5	5	3	4	4
299	25	2	3	2	1	Critical Care Medicine	3	1	5	1	2	1	2	3	2	1	4	5	4	5	5	5	5	5	5	5	5	4	5	3	5	5	5	4	4	5	5	4	3	5	5	5	5	5	5	4	4	5	5
300	44	2	3	4	3	Critical Care Medicine	21	2	3	1	1	2	1	2	2	1	4	5	5	5	4	5	5	5	5	5	5	5	5	4	5	5	5	5	5	5	5	5	5	5	5	5	4	5	5	5	5	5	5
301	28	2	3	2	1	Gastroenterology	7	1	5	2	1	1	2	2	1	2	5	5	5	5	4	3	4	4	4	4	5	4	5	3	4	4	5	5	5	5	5	5	5	5	5	5	5	5	5	5	4	5	4
302	38	2	3	1	1	Operating room	16	1	1	2	1	3	1	2	2	2	4	5	5	4	5	4	4	4	4	5	5	5	5	5	4	5	5	5	3	4	4	5	4	5	4	5	4	4	4	5	5	4	5
303	37	2	3	2	1	Emergency	16	1	5	2	1	3	2	3	1	2	3	5	4	3	4	3	3	4	4	3	3	5	4	2	3	3	4	3	3	3	3	4	3	4	3	4	3	2	3	5	3	3	3
304	30	2	3	2	1	Pediatrics	8	1	1	1	1	3	2	2	2	2	3	4	3	4	4	4	4	4	4	4	4	4	4	4	4	4	4	4	4	4	4	3	4	4	4	4	3	4	4	4	4	4	4
305	36	2	3	3	1	RICU	13	1	5	2	1	3	1	3	2	1	4	3	4	5	4	4	4	3	3	4	4	4	4	3	4	4	4	4	4	4	4	4	4	4	4	4	4	4	4	4	4	4	4
306	33	2	3	3	4	Nursing Department	11	3	1	2	1	2	2	2	2	1	4	5	5	5	5	5	5	5	5	5	5	5	5	5	5	5	5	5	5	5	5	5	5	5	5	5	5	5	5	5	5	5	5
307	30	1	3	2	1	Wound stoma clinic	7	1	1	2	1	2	1	2	2	1	5	4	5	5	5	5	5	5	5	5	5	5	5	5	5	5	5	5	5	5	5	5	5	5	5	5	5	5	5	5	5	5	5
308	33	2	2	3	1	Cardiology	11	1	1	2	1	2	1	2	2	1	5	5	5	5	5	5	5	5	5	5	5	5	5	5	5	5	5	5	5	5	5	5	5	5	5	5	5	5	5	5	5	5	5
309	29	2	3	2	1	Four Departments of Surgery	7	1	5	2	1	3	1	3	2	2	2	2	4	4	4	4	3	3	4	4	4	3	4	2	4	4	4	4	3	4	4	4	4	4	4	4	4	4	4	4	4	4	4
310	22	2	2	1	1	Outside four	2	1	5	2	2	1	1	2	2	2	3	4	4	4	4	4	4	4	4	4	4	4	5	4	4	4	5	5	5	5	5	5	5	5	5	5	5	5	5	5	5	5	5
311	35	2	3	3	6	Pediatric orthopedics	12	2	5	2	1	2	1	3	1	1	4	3	4	4	4	4	4	4	5	5	4	4	4	2	4	4	5	5	4	5	4	4	4	5	4	4	4	3	4	4	4	5	5
312	27	2	2	2	1	obstetrics	5	1	1	3	1	3	2	2	2	2	2	4	3	5	4	3	3	3	4	4	4	4	4	1	4	4	4	4	4	3	3	3	3	4	4	4	4	3	4	4	4	4	4
313	30	2	3	2	1	Respiratory Medicine	5	2	1	1	1	3	2	2	2	1	3	4	3	3	4	5	5	2	5	5	5	5	5	2	3	5	5	5	3	4	4	4	4	4	4	4	4	4	4	4	4	4	4
314	28	1	2	2	1	Internal Medicine	5	1	5	2	1	2	1	3	1	1	4	4	4	4	4	4	5	5	5	5	4	4	4	4	5	5	5	5	4	4	5	4	5	5	4	4	4	4	4	4	5	4	4
315	33	2	3	3	3	General Surgery	10	2	2	1	1	3	2	2	2	1	3	5	4	5	5	3	5	5	5	5	5	5	5	4	3	4	4	5	4	5	5	5	3	5	4	5	4	5	5	5	5	5	5
316	37	2	3	3	1	Infectious Diseases	18	1	5	2	1	2	2	3	1	1	4	4	4	4	4	4	5	5	5	5	5	5	5	3	4	4	5	5	4	4	5	5	5	5	5	5	5	5	5	5	3	4	5
317	36	2	3	3	2	Pediatric One Ward	13	1	1	1	1	3	1	3	2	1	4	5	5	5	4	5	5	5	5	4	5	5	5	5	5	5	5	5	5	5	5	5	4	4	4	4	4	4	4	4	4	4	4
318	33	2	2	2	1	Orthopedics	10	1	5	3	1	2	2	3	2	1	5	5	5	5	5	5	5	5	5	5	5	5	5	5	5	5	5	5	5	5	5	5	5	5	5	5	5	5	5	5	5	5	5
319	37	2	3	3	1	Operating room	11	1	1	1	1	3	1	3	2	1	4	5	4	5	5	5	5	4	5	5	5	5	5	3	4	4	5	5	3	4	5	5	5	5	5	5	4	5	5	5	3	5	5
320	26	2	2	1	1	Gynecology	3	1	1	2	1	3	2	2	2	2	4	4	4	4	5	5	5	5	4	5	5	5	4	4	4	4	4	4	4	4	4	3	4	4	4	4	4	4	4	4	4	4	4
321	34	2	3	2	2	The First Ward of Ezhou Central Hospital	10	2	5	2	4	3	2	3	2	1	5	4	4	5	5	5	5	5	5	5	5	5	5	5	5	5	5	5	5	5	5	5	5	5	4	5	4	5	5	5	4	5	5
322	37	2	3	2	6	Kidney	6	1	2	2	1	3	2	2	2	2	4	4	4	4	4	4	4	4	4	4	4	4	4	4	4	4	4	4	4	4	4	4	4	4	4	4	4	4	4	4	4	4	4
323	33	2	3	1	1	Four Departments of Surgery	5	1	5	1	1	3	1	2	1	2	4	4	4	4	4	4	5	5	5	5	5	5	5	4	4	5	5	5	5	5	5	4	4	5	5	5	5	5	5	5	5	5	5
324	33	2	3	3	1	Emergency	9	1	1	1	1	2	2	2	2	2	3	4	4	3	3	3	3	3	4	2	2	4	4	3	4	4	5	4	4	4	4	4	4	4	4	4	4	4	4	4	2	4	4
325	38	2	2	3	1	Four Surgeons	13	1	2	1	1	3	2	2	1	2	4	4	5	5	5	5	5	5	5	5	5	5	5	5	5	5	5	5	4	5	5	5	5	5	5	5	5	5	5	5	5	5	5
326	38	2	3	3	3	Infectious Diseases	16	1	1	2	1	3	2	3	2	1	5	5	5	5	5	5	5	5	5	1	5	5	5	5	5	5	5	5	5	5	5	5	5	5	5	5	5	5	5	5	5	5	5
327	32	2	2	2	1	Outpatient	4	1	1	2	1	3	2	2	2	2	5	4	4	5	4	4	4	4	5	5	5	5	5	4	4	4	5	4	4	4	4	4	4	4	4	4	5	5	5	5	5	5	5
328	25	2	1	1	6	Nephrology	1	1	1	2	1	1	2	2	2	2	2	2	2	4	4	3	2	3	4	5	4	4	4	3	3	4	4	4	2	3	4	3	4	4	3	4	4	3	4	4	4	4	4
329	24	2	3	2	1	Three Sects	3	1	5	2	2	1	2	2	2	1	4	2	5	5	5	3	1	3	4	5	5	4	5	4	5	5	5	5	3	5	5	5	5	4	3	5	4	4	4	4	3	5	5
330	24	2	2	1	1	Pediatrics	1	1	5	2	2	1	2	2	2	2	3	4	4	4	4	4	4	4	4	4	4	4	5	5	5	5	5	5	5	5	5	5	5	5	5	5	5	5	5	5	5	5	5
331	33	2	2	1	6	Rehabilitation Medicine	3	1	5	2	1	1	2	2	2	1	2	5	5	5	5	5	5	5	5	5	5	5	5	5	5	5	5	5	4	5	5	5	5	5	5	5	5	5	5	5	5	5	5
332	25	2	2	1	1	Pediatrics	3	1	5	2	2	1	2	2	2	2	3	4	4	4	4	4	4	4	4	4	4	4	4	4	4	4	4	4	4	4	4	4	4	4	4	4	4	4	4	4	4	4	4
333	25	2	2	1	1	Pediatrics	1	1	5	2	2	1	2	2	2	2	4	4	4	4	4	4	4	4	4	4	4	4	4	3	4	4	4	4	4	4	4	4	4	4	4	4	4	4	4	4	4	4	4
334	59	2	3	5	6	Nursing Education and Training	38	2	1	1	1	2	2	3	1	1	3	3	4	4	4	4	4	4	5	4	4	4	4	5	5	5	5	5	5	4	5	5	5	5	4	5	4	4	4	5	4	4	4
335	25	2	2	2	1	cardiology	2	1	5	2	1	3	2	2	2	2	3	4	4	4	4	4	4	2	4	4	4	3	4	2	4	4	4	4	4	4	4	4	3	4	4	4	4	4	4	3	4	4	4
336	30	2	3	2	1	Emergency Department	6	1	5	2	2	1	2	3	2	1	3	3	4	4	4	4	3	2	3	4	4	2	4	2	3	3	5	5	3	3	3	3	3	3	3	4	4	4	4	4	4	4	4
337	142	2	2	3	2	Neurology	20	1	5	1	1	3	2	3	2	2	5	5	5	5	5	5	5	5	5	5	5	5	5	5	5	5	5	5	5	5	5	5	5	5	5	5	5	5	5	5	5	5	5
338	27	2	2	1	1	Oncology	2	1	5	2	1	2	2	3	1	1	3	2	3	4	4	4	4	2	4	4	4	4	3	3	4	4	4	4	3	4	4	3	4	4	4	4	4	4	4	4	3	4	4
339	29	2	1	1	1	Internal Medicine	5	1	5	3	1	4	2	3	2	1	4	4	4	5	5	5	5	5	5	5	5	5	5	5	5	5	5	5	3	5	5	5	5	5	5	5	5	5	5	5	5	5	5
340	28	2	3	2	1	obstetrics	3	1	5	1	2	1	1	3	2	2	4	2	4	3	4	4	4	3	4	4	5	4	4	2	4	4	5	4	2	4	4	4	4	4	4	4	4	4	4	4	2	4	4
341	31	2	2	2	1	surgical	10	1	5	2	1	3	2	3	2	2	3	4	4	5	3	3	3	4	3	4	4	5	4	4	4	4	4	4	4	4	4	3	4	4	4	4	4	4	4	4	2	4	4
342	36	2	3	3	1	fever clinics	11	1	5	3	1	3	2	3	2	2	4	4	3	5	5	5	2	4	5	4	5	5	5	3	5	5	5	5	5	4	5	2	3	4	4	5	5	5	5	5	4	5	4
343	34	2	3	3	3	Neurology	10	2	2	1	1	2	2	3	2	1	3	4	3	4	3	4	4	4	4	4	4	4	4	4	4	4	4	4	4	4	4	4	4	4	4	4	4	4	4	4	4	4	4
344	27	2	2	1	1	neurosurgery	2	1	5	2	1	3	2	3	2	2	3	4	4	4	5	5	4	4	5	5	5	4	5	4	5	5	5	5	4	4	4	4	4	5	4	5	4	4	4	5	4	5	4
345	40	2	3	3	1	Otorhinolaryngology	20	2	1	1	1	3	2	3	2	2	4	5	4	4	4	4	4	4	5	4	4	5	4	4	4	4	5	5	5	4	4	4	5	4	5	4	4	4	4	4	4	4	4
346	29	2	3	2	6	Respiratory Medicine	6	1	5	1	1	3	2	3	2	2	4	3	4	4	4	4	4	3	4	5	4	4	4	3	3	4	4	4	3	4	4	4	4	4	4	4	3	4	4	4	4	4	4
347	32	2	3	3	3	Oncology	10	2	2	1	1	2	2	3	1	2	3	4	3	3	3	5	5	5	5	5	5	5	5	5	3	4	5	5	4	4	5	3	5	5	4	5	3	4	5	5	4	5	5
348	32	2	3	2	6	Emergency Department	7	1	5	1	1	3	2	3	2	2	3	4	4	5	5	4	4	3	4	4	5	4	5	2	3	4	4	4	3	4	4	4	4	4	3	4	4	4	4	4	2	4	4
349	27	2	3	2	1	Pediatrics	4	1	5	1	1	2	2	3	1	2	3	3	3	2	4	3	3	4	3	4	4	3	4	3	3	3	4	3	3	3	3	3	3	3	2	3	3	3	3	4	3	3	3
350	59	2	3	2	1	General Surgery	5	2	5	1	1	2	2	3	2	1	2	3	1	1	4	3	4	3	4	3	3	2	4	2	5	4	5	3	3	3	4	1	1	4	3	4	1	4	4	4	3	2	4
351	35	2	3	3	2	obstetrics	17	3	2	2	1	3	2	3	1	2	2	4	4	4	5	4	4	4	4	5	5	5	5	2	5	5	5	5	5	4	5	5	5	5	5	5	5	5	5	5	5	5	5
352	27	2	3	2	1	Emergency Department	3	1	5	1	2	1	2	3	2	2	1	4	3	5	4	5	1	3	1	4	5	4	5	2	5	4	5	4	1	2	2	3	4	5	3	4	2	4	4	4	2	2	2
353	28	2	3	2	1	Emergency	7	2	5	2	2	1	2	3	2	2	4	3	3	3	4	3	3	3	4	4	3	4	4	3	4	3	4	4	4	3	4	3	3	3	3	4	3	3	3	3	3	3	3
354	33	2	3	2	3	Pediatrics	11	1	1	1	1	2	2	2	2	2	4	4	4	4	4	4	4	4	4	4	4	4	4	4	4	4	4	4	4	4	4	4	4	4	4	4	4	4	4	4	4	4	4
355	26	2	2	1	6	obstetrics	2	1	5	2	2	1	2	3	2	2	4	5	4	5	5	5	5	5	5	5	5	5	5	5	5	5	5	5	5	3	5	5	5	5	5	5	5	5	5	5	5	5	5
356	30	2	3	2	1	Thoracic Surgery	6	2	5	2	1	2	2	3	2	2	5	5	5	5	5	5	5	5	5	5	5	5	5	5	5	5	5	5	5	5	5	5	5	5	5	5	5	5	5	5	5	5	5
357	26	2	2	1	1	Emergency Department	5	1	5	2	2	1	2	2	2	2	3	4	4	4	4	5	5	5	5	5	5	5	5	5	5	5	5	5	5	5	5	5	5	5	5	5	5	5	5	5	5	5	5
358	27	2	3	2	1	Gynecology	4	2	5	2	1	2	1	3	1	2	2	4	5	4	4	4	5	5	4	5	5	5	4	3	4	4	5	5	5	4	4	4	4	5	4	4	3	4	3	4	5	4	4
359	44	2	3	4	2	Airport medical team	23	2	5	1	1	2	2	3	2	2	4	5	4	5	5	5	5	4	5	5	5	5	5	5	4	5	5	5	4	5	5	5	5	5	4	5	4	5	5	5	5	5	5
360	35	2	3	3	6	Supply Room	13	1	1	1	1	3	2	3	1	2	2	2	4	4	4	4	4	3	4	5	5	4	4	2	4	4	5	5	4	4	4	4	4	4	5	4	4	4	4	4	4	4	4
361	29	2	3	2	2	Hepatobiliary Surgery	8	1	5	2	1	3	2	3	2	2	1	5	5	5	5	5	5	5	5	5	5	5	5	5	5	5	5	5	3	5	5	5	5	5	5	5	5	5	5	5	4	5	5
362	43	2	3	4	1	orthopedics	24	1	1	1	1	2	1	3	2	2	5	5	5	5	5	5	5	5	5	5	5	5	5	5	5	5	5	5	5	5	5	5	5	5	5	5	5	5	5	5	5	5	5
363	25	2	3	2	1	Bone II	2	1	5	2	2	1	2	3	2	2	2	4	4	4	4	4	4	4	4	4	4	4	4	4	5	4	4	4	4	4	4	4	4	4	4	4	4	4	4	4	3	4	4
364	30	2	3	2	1	Gastroenterology	6	1	5	2	1	2	1	3	2	2	5	4	4	4	4	4	4	4	5	4	5	4	5	3	3	4	4	5	4	4	4	4	3	4	4	4	4	3	4	3	4	4	3
365	37	2	3	2	6	Hepatobiliary Surgery	14	1	1	2	1	2	2	3	2	2	4	4	4	4	4	4	4	4	4	4	4	4	4	4	4	4	4	4	4	4	4	4	4	4	4	4	4	4	4	4	4	4	4
366	29	2	3	2	3	orthopedics	6	1	1	1	1	3	1	2	2	2	3	4	4	5	4	4	4	4	4	4	4	4	5	4	5	5	5	4	4	4	5	4	4	4	4	4	4	4	4	4	4	4	4
367	27	2	3	1	1	Emergency Pediatrics	2	1	5	2	1	2	2	1	1	2	2	3	3	5	3	5	4	4	5	5	5	5	4	3	4	4	5	5	3	4	5	3	5	5	5	5	3	2	5	5	3	4	5
368	36	2	3	3	3	Cure disease	17	1	1	1	1	2	2	2	2	2	3	5	5	5	5	5	5	5	5	5	5	5	5	5	5	5	5	5	5	5	5	5	5	5	5	5	5	5	5	5	5	5	5
369	37	2	3	2	1	Supply Room	18	1	1	2	1	3	1	2	2	2	3	5	5	4	5	5	5	5	5	5	5	5	5	3	5	4	5	5	4	5	4	4	4	5	4	5	5	5	5	5	5	5	5
370	30	2	3	2	1	Nephrology	6	2	4	2	1	2	1	3	2	2	5	5	5	5	5	4	4	4	5	5	5	5	5	5	5	5	5	5	5	5	5	5	5	5	5	5	5	5	5	5	5	5	5
371	26	2	3	1	6	ICU	2	1	5	2	2	1	2	1	2	2	4	4	4	4	4	4	4	4	4	4	4	4	4	4	4	4	4	4	4	4	4	4	4	4	4	4	4	4	4	4	4	4	4
372	29	2	2	2	1	General Surgery	8	2	1	2	1	2	1	3	1	2	4	4	4	5	4	4	4	4	4	5	5	5	5	4	3	4	4	4	4	4	4	4	4	4	4	4	4	4	4	4	4	4	4
373	29	2	3	2	6	Operating room	2	1	5	2	1	2	2	3	2	2	3	4	4	4	4	4	5	4	4	4	4	4	5	5	2	4	4	4	4	5	4	4	4	4	4	4	4	4	4	4	5	4	4
374	29	2	3	2	1	Operating room	6	2	1	1	1	1	1	3	2	2	4	4	4	5	5	5	5	5	5	5	5	5	5	5	5	5	5	5	5	5	5	5	5	5	5	5	5	5	5	5	5	5	5
375	26	2	2	2	6	Emergency Department	2	1	5	2	1	2	2	3	1	2	3	4	4	5	5	4	5	5	5	5	5	5	5	5	5	5	5	5	3	5	5	5	5	5	5	5	5	5	5	5	5	5	5
376	32	2	3	2	2	Pediatrics	10	1	1	1	1	3	2	3	2	2	2	5	5	5	5	5	5	5	5	5	5	5	5	5	5	5	5	5	5	5	5	5	5	5	5	5	5	5	5	5	5	5	5
377	33	1	3	3	1	Emergency Department	11	3	5	1	1	2	1	3	1	2	4	2	3	5	5	3	4	3	4	4	5	4	5	2	4	4	5	4	4	4	4	3	5	4	3	4	4	3	4	4	3	4	3
378	31	2	3	2	1	neuroendocrine	7	1	5	2	1	3	2	2	2	2	1	2	2	2	4	4	2	2	4	2	2	4	4	4	4	4	3	3	3	4	3	3	3	4	3	3	3	3	3	3	4	4	4
379	30	2	3	2	1	Orthopedics	8	1	5	2	1	2	1	2	2	1	3	4	4	2	4	5	5	5	5	5	5	4	5	3	5	5	5	5	3	5	5	4	4	5	5	5	5	5	5	5	5	5	5
380	19791129	2	3	3	1	surgical	20	1	1	1	1	3	1	2	2	2	4	5	4	5	5	5	5	5	5	5	5	5	5	3	5	4	5	5	4	4	4	4	5	5	4	5	3	4	4	5	4	5	5
381	36	2	3	2	1	Obstetrics and gynecology clinic	16	1	1	1	1	3	2	2	1	2	5	4	4	4	4	4	5	4	5	5	5	4	5	5	4	4	5	4	5	4	5	4	5	5	4	5	4	5	5	4	4	5	4
382	32	2	3	3	1	Gynecology	8	1	5	1	1	1	2	3	2	2	5	2	3	4	4	2	2	4	4	4	4	4	4	2	2	4	4	4	4	2	4	3	2	4	2	4	2	2	4	2	2	2	4
383	27	2	3	1	6	Internal Medicine	1	1	5	3	2	1	2	2	2	2	1	3	4	5	5	5	5	3	4	4	5	4	4	3	4	4	4	4	2	4	4	4	3	4	3	4	4	4	4	4	4	4	4
384	28	2	3	2	1	Thoracic Surgery	2	2	5	2	1	2	2	3	2	2	3	5	4	5	5	5	5	5	5	5	5	5	5	3	4	4	5	5	4	5	5	4	4	5	5	5	5	5	5	5	5	5	5
385	28	2	3	2	3	Tuina	6	1	1	1	1	1	2	2	2	2	4	5	4	4	5	5	5	5	5	5	5	5	5	5	5	5	5	5	5	5	5	5	5	5	4	5	4	5	5	5	5	5	5
386	29	2	3	2	1	Pediatrics	5	2	1	1	1	1	2	3	2	2	5	5	5	5	5	5	5	5	5	5	5	5	5	3	5	5	5	5	5	5	5	5	5	5	5	5	5	5	5	5	5	5	5
387	25	2	2	1	1	Internal Medicine	3	1	5	2	2	1	1	2	2	2	2	4	4	5	5	4	3	4	4	5	5	3	4	3	4	4	5	5	3	4	4	4	4	4	3	4	4	4	4	4	3	4	3
388	30	2	3	2	6	Universal 2	1	1	5	1	1	2	2	3	2	2	2	4	5	5	5	5	5	1	5	5	5	5	5	1	5	5	5	5	2	5	5	5	5	5	5	5	5	5	5	5	4	5	5
389	26	2	2	1	1	surgical	2	1	5	3	2	1	2	2	2	2	4	5	5	5	5	5	5	5	5	5	5	5	5	3	5	5	5	5	4	5	5	5	5	5	5	5	5	5	5	5	5	5	5
390	36	2	3	2	6	Pediatrics	5	1	1	3	1	3	1	3	2	1	5	4	5	4	5	5	5	4	4	5	5	5	5	4	4	5	5	4	4	4	5	5	4	5	4	4	4	5	4	4	5	5	5
391	28	2	2	1	1	Gynecology	3	1	5	2	1	1	2	3	2	2	4	4	4	4	4	4	5	5	5	5	5	5	4	4	5	5	5	5	4	4	4	4	4	4	4	5	4	4	4	4	5	5	5
392	24	2	2	1	1	Internal Medicine	2	1	5	1	2	1	2	2	2	2	1	4	2	2	2	3	4	3	3	3	3	3	4	2	4	4	4	4	2	3	2	2	2	5	4	2	2	4	2	2	3	4	4
393	31	2	2	2	1	Bone one	5	1	5	2	1	2	2	3	2	2	4	2	5	5	4	5	5	5	4	5	4	5	4	4	5	4	5	5	5	5	5	5	5	5	4	4	4	4	4	4	5	5	5
394	30	2	3	2	3	Accupuncture	6	2	1	1	1	4	2	2	2	2	4	4	4	5	4	4	4	3	4	5	4	4	5	4	4	4	4	4	4	4	4	4	4	5	4	5	5	4	4	3	4	4	4
395	35	2	3	2	1	endocrine	13	2	5	1	1	2	1	3	2	1	5	5	5	5	5	5	5	5	4	4	4	4	4	4	4	4	4	4	4	4	4	4	4	4	4	4	4	4	4	4	4	4	4
396	30	2	3	2	1	Internal Medicine	5	1	5	1	1	3	2	2	2	2	4	4	4	4	4	5	5	5	5	5	5	5	5	5	5	5	5	5	5	5	5	5	5	5	5	5	5	5	5	5	5	5	5
397	33	2	3	2	1	Infectious Diseases	10	1	5	2	4	2	1	2	1	1	4	4	4	4	4	5	4	4	5	4	5	5	5	5	5	5	5	5	5	3	5	4	5	5	5	5	5	5	5	5	5	5	5
398	29	2	3	2	6	Infectious Diseases	6	1	5	1	1	3	2	3	2	1	4	5	5	4	4	4	5	4	5	5	4	5	5	3	4	5	5	5	5	5	5	5	3	4	4	5	5	5	4	4	4	5	4
399	28	1	3	2	1	Respiratory Medicine	3	1	5	2	2	1	2	3	2	1	2	3	4	4	5	5	5	5	5	5	5	5	5	5	3	4	5	5	1	4	5	4	5	5	5	5	5	5	4	5	3	4	5
400	31	2	3	1	2	Pediatrics	13	1	3	2	1	2	2	2	2	2	4	5	4	5	4	5	5	5	5	5	5	5	5	5	5	5	5	5	5	5	5	5	5	5	5	5	5	5	5	5	5	5	5
401	32	2	3	2	1	Operating room	7	1	5	1	1	1	1	3	2	2	4	4	4	5	4	4	5	4	4	4	4	4	5	4	4	4	5	4	4	4	5	4	4	4	4	4	4	4	4	4	3	4	4
402	27	2	3	2	1	Chinese Medicine Rehabilitation Department	6	1	5	1	1	2	2	3	2	2	4	2	5	4	4	4	4	4	4	4	4	4	4	4	4	4	4	4	4	4	4	4	4	4	4	4	4	4	4	4	4	4	4
403	33	2	3	3	3	recovery unit	13	2	3	1	1	3	2	2	2	2	2	2	4	5	4	4	5	4	4	4	4	4	4	4	4	4	5	4	3	4	4	3	4	4	4	5	4	4	4	4	4	4	4
404	34	2	2	2	3	surgical	13	1	1	1	1	3	2	2	2	2	4	5	4	4	4	4	4	4	4	4	4	4	4	4	4	4	4	4	4	4	4	4	4	4	4	4	4	4	4	4	4	4	4
405	27	2	2	1	1	surgical	3	1	5	2	1	1	2	2	2	2	1	5	4	4	4	4	4	4	4	4	4	4	4	4	4	4	4	4	4	4	4	4	4	4	4	4	4	4	4	4	4	4	4
406	36	2	3	2	1	Internal Medicine	10	1	1	1	4	2	2	2	2	2	4	5	5	5	5	5	5	5	5	5	5	4	5	4	5	5	5	5	5	5	5	5	5	5	5	5	5	4	5	5	5	5	5
407	32	2	2	2	1	Pediatrics	13	1	5	1	1	3	2	3	1	1	4	4	4	5	4	4	5	4	4	4	4	4	4	4	4	4	4	5	5	4	4	4	4	4	4	4	4	4	4	4	4	4	4
408	27	2	2	1	6	Pediatrics	5	1	5	2	1	2	2	2	2	2	5	5	5	5	5	5	5	5	5	5	5	5	5	5	5	5	5	5	5	5	5	5	5	5	5	5	5	5	5	5	5	5	5
409	34	2	3	3	1	Infectious Diseases	12	1	1	2	1	3	2	3	2	1	3	4	5	5	4	5	5	4	5	5	5	5	5	5	5	5	5	5	5	5	5	5	5	5	5	5	5	5	4	5	4	5	4
410	32	2	3	2	1	fever clinics	9	1	5	2	1	3	2	3	1	2	4	5	5	5	5	5	5	5	5	5	5	5	5	5	5	5	5	5	5	5	5	5	5	5	5	5	5	5	5	5	5	5	5
411	33	2	3	3	6	Five sense organs	11	1	1	2	1	2	2	2	2	2	5	5	5	5	5	4	5	5	5	5	5	5	5	5	5	5	5	5	5	5	5	5	4	5	5	5	5	4	5	5	4	5	5
412	37	2	3	3	1	neurosurgery	12	1	1	1	1	3	1	3	2	2	3	3	5	4	5	5	5	3	4	5	5	5	5	3	4	5	5	5	5	5	4	5	4	5	4	5	4	4	4	5	4	5	5
413	30	2	3	2	3	recovery unit	10	2	2	2	2	1	2	2	2	2	4	4	4	4	4	4	4	4	4	4	4	4	4	4	4	4	5	5	4	4	4	4	4	4	4	4	4	4	4	4	4	4	4
414	39	2	3	3	1	Preventive health care	17	1	3	1	1	2	1	2	1	2	4	4	4	4	4	4	4	4	4	4	4	4	4	4	4	4	4	4	4	4	4	4	4	4	4	4	4	4	4	4	4	4	4
415	27	2	3	2	1	Icu	2	1	5	1	1	1	1	3	2	2	2	3	4	4	4	5	4	4	5	5	5	5	5	3	5	5	5	5	4	5	5	5	4	5	4	5	5	5	5	5	5	5	5
416	34	2	3	3	1	Otorhinolaryngology	10	1	1	2	4	3	2	3	2	2	4	5	4	5	5	5	5	5	4	5	5	3	5	3	5	4	4	5	5	4	5	5	3	5	5	5	4	4	4	4	5	5	5
417	23	2	2	1	1	Internal Medicine	1	1	5	2	2	1	1	2	2	2	5	5	5	5	4	5	5	5	5	5	5	5	5	5	5	5	5	5	5	5	5	5	5	5	5	5	5	5	5	5	5	5	5
418	32	2	1	2	1	surgical	15	1	5	2	1	2	1	2	2	2	3	4	5	5	5	5	5	5	5	5	5	5	5	5	5	5	5	5	5	5	5	5	5	5	5	5	5	5	5	5	4	5	5
419	26	2	3	1	1	orthopedics	2	1	5	3	2	1	2	2	2	2	3	4	4	4	4	4	4	4	4	4	4	5	4	4	2	3	4	4	4	4	4	4	5	4	4	4	4	4	4	4	4	4	4
420	26	2	2	2	1	Urology	2	1	5	2	2	1	2	3	2	1	3	4	4	5	3	4	5	4	4	4	4	4	5	4	5	5	5	5	3	5	5	5	5	5	5	5	5	5	5	5	4	5	4
421	30	2	3	1	6	General Surgery	4	1	5	2	1	2	2	3	2	2	2	3	4	5	4	5	5	5	5	5	5	5	5	2	5	5	5	5	2	5	5	5	5	5	2	5	5	3	5	5	3	5	3
422	28	2	3	2	1	Pediatrics	8	1	5	1	2	1	2	3	2	2	3	3	3	5	3	3	2	3	4	5	5	4	4	1	4	4	4	4	4	4	4	4	2	4	3	5	3	3	3	3	3	3	3
423	26	2	2	2	1	Emergency Department	3	1	5	3	1	3	2	3	2	2	5	5	4	5	4	5	5	5	5	5	5	5	5	5	5	5	5	5	5	5	5	4	5	5	5	5	5	5	5	5	5	5	5
424	44	2	3	3	1	Emergency	24	2	5	2	1	3	1	2	2	2	4	5	5	4	4	4	5	5	5	5	5	5	5	4	5	5	5	5	4	5	5	5	4	5	5	5	5	5	4	5	4	5	4
425	30	1	3	2	1	Psychiatry	6	1	5	2	1	2	1	2	2	1	2	3	4	4	4	4	4	3	4	4	4	4	4	4	4	4	4	4	4	4	4	4	4	4	4	4	3	4	4	4	3	4	5
426	47	2	3	4	5	Hospital office	27	2	5	1	1	2	2	2	2	2	5	5	5	5	5	5	5	5	5	5	5	5	5	5	5	5	5	5	5	5	5	5	5	5	5	5	5	5	5	5	5	5	5
427	30	2	3	2	2	Emergency	8	1	5	1	1	3	1	2	2	2	2	4	4	2	4	4	3	2	4	4	4	4	4	2	4	4	2	4	2	4	4	4	2	4	4	4	4	4	4	4	2	4	4
428	23	2	2	1	1	Inner one	1	1	5	2	2	1	1	2	2	2	1	5	3	5	5	5	5	2	5	5	5	5	5	2	5	5	5	5	2	4	4	3	5	5	4	5	4	5	5	5	4	5	5
429	47	2	3	4	3	orthopedics	29	2	1	2	1	2	2	2	2	2	5	5	3	5	5	5	5	5	5	5	5	5	5	5	5	5	5	5	5	5	5	5	5	5	5	5	5	5	5	5	5	5	5
430	30	2	3	3	3	Neurospine Surgery	7	1	3	1	1	2	1	2	2	2	3	1	4	3	5	3	2	3	4	4	4	4	4	4	2	4	4	3	2	3	4	3	4	4	2	4	3	3	3	2	3	3	3
431	28	2	3	2	1	Neurospine Surgery	5	1	5	2	1	2	1	2	2	2	3	2	4	4	4	4	4	3	3	4	4	4	4	4	4	4	4	4	4	4	4	4	4	4	4	4	4	4	4	4	4	4	4
432	32	2	3	2	1	neurosurgery	7	1	5	1	1	2	2	2	2	2	4	3	4	4	5	4	4	4	4	4	4	4	4	3	4	4	4	4	3	4	4	4	3	4	3	4	4	4	4	4	3	4	4
433	30	2	3	2	6	Pediatrics	6	1	5	1	3	2	2	2	2	1	4	4	4	4	4	4	4	4	5	4	4	4	4	4	4	4	4	4	4	4	4	4	5	5	4	4	4	4	4	4	4	4	5
434	40	2	3	3	1	Otorhinolaryngology	17	1	1	2	1	2	1	2	2	2	4	4	5	5	5	5	4	4	5	5	5	5	5	5	5	5	5	5	4	5	5	5	5	5	5	5	5	5	5	5	4	5	5
435	26	2	2	1	1	surgical	2	1	5	3	2	1	1	2	2	2	4	4	3	4	4	4	4	3	4	4	4	2	4	2	4	4	4	4	4	4	4	4	4	4	4	4	4	4	4	4	4	4	4
436	24	2	2	1	1	child	2	1	5	2	2	1	2	3	2	2	3	5	4	5	4	4	4	4	5	5	5	5	5	5	5	5	5	5	5	5	5	5	5	5	5	5	5	5	5	5	5	5	5
437	26	2	3	2	1	Emergency Department	6	1	5	2	2	1	2	3	1	2	5	5	5	4	5	5	5	3	5	5	5	5	5	5	5	5	5	5	5	5	5	5	5	5	5	5	5	5	5	5	5	5	5
438	24	2	2	2	1	Chinese Medicine Rehabilitation Department	2	1	5	2	1	1	2	3	2	2	4	4	4	4	4	4	5	5	4	4	4	4	5	3	2	4	4	4	4	5	5	4	4	4	4	5	4	4	4	5	4	4	4
439	27	2	3	2	1	obstetrics	5	1	5	1	1	2	1	3	2	2	4	5	4	4	4	4	4	3	4	4	4	4	4	4	4	4	4	4	3	4	4	4	4	4	4	4	4	4	4	4	3	4	4
440	25	2	3	1	6	digestion	1	1	5	2	2	1	2	2	2	2	4	5	4	4	4	4	4	4	4	4	4	4	4	4	4	4	4	4	4	4	4	4	4	4	4	4	4	4	4	4	4	4	4
441	27	2	2	1	1	orthopedics	5	1	5	1	1	3	2	2	2	2	4	4	5	5	5	4	5	4	5	5	5	5	5	5	5	5	5	5	4	4	5	4	4	5	5	5	4	4	5	5	4	5	5
442	29	2	2	1	1	Pediatrics	7	1	5	1	1	3	2	2	2	2	3	2	4	4	4	4	5	4	5	5	5	5	5	4	5	5	5	5	2	5	5	5	5	5	5	5	4	5	5	5	4	5	5
443	23	2	3	1	1	Neurology Department of Endocrinology	4	1	5	2	2	1	2	2	2	2	3	4	4	4	4	4	4	4	5	5	5	4	4	2	4	4	4	1	4	4	4	4	4	4	4	4	4	4	4	4	3	4	4
444	36	2	3	3	3	Department of Traditional Chinese Medicine, Rehabilitation Treatment Group	17	2	2	1	1	3	2	2	2	2	4	4	4	5	5	5	5	4	4	4	4	5	4	4	4	4	4	4	4	4	4	4	4	4	4	4	4	4	4	4	4	4	4
445	35	1	3	2	2	Dialysis Room	11	1	3	1	1	3	1	3	1	2	4	5	5	5	5	5	5	5	5	5	5	5	5	5	5	5	5	5	4	5	5	5	5	5	5	5	5	4	5	5	5	5	5
446	29	2	1	2	3	Integrated Branch	10	1	1	2	1	3	2	1	2	2	2	4	4	4	4	4	5	4	5	5	5	5	5	3	5	5	5	5	3	5	5	4	5	5	5	5	5	5	5	5	3	5	5
447	31	2	3	2	1	Endocrinology	6	1	5	2	1	2	2	3	1	1	4	5	5	5	5	5	5	5	5	5	5	5	5	4	4	5	5	5	4	5	5	5	5	5	5	5	5	5	5	5	5	5	5
448	34	2	1	2	3	Integrated Branch	16	1	1	2	1	3	2	1	2	2	4	4	4	5	4	5	5	3	4	5	5	5	5	5	5	4	4	4	4	4	4	4	4	4	4	4	4	4	4	4	4	4	4
449	31	2	2	2	1	Obstetrics and Gynecology	8	1	1	1	1	3	2	2	2	2	4	4	3	3	3	4	4	4	3	4	4	4	4	3	4	4	4	3	4	3	4	3	4	3	3	4	3	4	3	4	3	4	3
450	26	2	2	1	1	obstetrics	2	1	5	2	1	3	2	3	2	2	3	3	4	4	4	4	4	3	4	4	4	3	4	3	3	3	5	4	4	3	4	3	3	4	4	4	1	4	4	4	2	4	4
451	27	2	3	2	1	Gastroenterology	6	2	5	2	1	3	2	3	2	2	5	5	5	5	5	5	5	5	5	5	5	5	5	5	5	5	5	5	5	5	5	5	5	5	5	5	5	5	5	5	5	5	5
452	34	2	3	2	1	Critical Care Medicine	7	1	5	1	1	3	2	3	2	2	4	4	4	5	4	4	5	4	5	5	5	5	5	4	5	5	5	5	4	5	5	5	5	5	5	5	5	4	5	5	5	5	5
453	45	2	2	4	4	Nursing Department	25	2	1	1	1	2	2	2	2	2	4	5	5	5	5	5	5	4	5	5	5	5	5	4	5	5	4	5	5	5	4	5	5	5	5	5	5	5	5	5	4	5	5
454	25	2	2	1	1	Obstetrics and Gynecology	2	1	5	3	2	1	2	2	2	2	3	4	3	5	3	5	5	2	3	2	2	2	2	1	2	3	4	2	3	3	3	2	3	3	2	3	1	2	2	2	3	3	3
455	26	2	2	1	6	Outpatient	3	1	1	2	1	1	2	2	2	2	3	5	3	4	4	4	4	4	4	4	4	5	4	4	4	4	4	4	4	4	4	4	4	4	4	4	4	4	4	4	4	4	4
456	25	2	3	2	6	Neonatology	3	1	5	1	2	1	2	3	2	2	1	4	3	3	3	3	3	3	3	3	3	4	3	2	3	3	4	4	3	3	3	3	3	3	3	3	3	3	3	3	3	3	3
457	34	2	3	1	1	Emergency Department	8	1	5	2	1	3	2	3	2	2	4	5	5	5	5	5	5	5	5	5	5	5	5	5	5	5	5	5	5	5	5	5	5	5	5	5	5	5	5	5	5	5	5
458	26	2	2	2	1	obstetrics	7	1	5	2	1	1	2	3	2	2	5	5	5	5	5	5	5	5	5	5	5	5	5	5	5	5	5	5	5	5	5	5	5	5	5	5	5	5	5	5	5	5	5
459	23	2	2	1	1	icu	5	1	5	2	2	1	2	2	2	2	4	4	4	4	3	4	4	4	4	4	4	4	4	4	4	4	4	4	4	4	4	4	4	4	4	4	4	4	4	4	4	4	4
460	32	2	2	2	1	Emergency	11	1	5	1	1	2	2	2	2	2	2	3	3	4	4	3	3	3	3	3	3	3	3	3	3	3	3	3	3	3	4	4	4	3	3	4	3	3	3	3	3	3	3
461	24	2	2	1	1	Obstetrics and Gynecology	2	1	1	2	2	1	2	2	2	2	4	5	5	5	5	5	5	5	5	5	5	5	5	5	5	5	5	5	5	5	5	5	5	5	5	5	5	5	5	5	5	5	5
462	28	1	3	2	1	Psychiatry	6	1	5	2	1	2	1	2	2	2	4	4	5	4	5	5	5	5	5	5	5	5	5	5	5	5	5	5	5	5	5	5	4	5	5	5	5	5	5	5	5	5	5
463	48	2	3	3	3	Outpatient	29	3	1	2	1	2	2	2	2	2	5	4	5	5	5	5	5	5	5	5	5	5	5	5	5	5	5	5	5	5	5	5	5	5	5	5	5	5	5	5	5	5	5
464	29	2	3	2	1	Neurology	4	1	5	1	1	2	2	3	2	2	4	5	4	4	4	4	4	4	4	4	4	4	4	4	4	4	4	4	4	4	4	4	4	5	5	5	5	5	5	5	5	5	5
465	33	2	3	2	1	Neurology	8	1	1	2	1	2	2	2	2	2	3	4	4	3	3	2	2	4	4	4	4	4	4	4	2	3	2	2	2	2	4	3	4	4	2	3	3	3	2	4	2	3	4
466	33	2	3	2	1	Respiratory Medicine	10	2	1	2	1	2	1	2	1	1	3	4	4	4	3	3	3	4	2	4	4	4	4	3	4	4	4	4	2	3	4	4	2	4	3	4	4	3	4	3	3	4	4
467	26	2	3	2	3	Internal Medicine	6	1	5	2	2	1	1	1	1	2	1	2	4	4	3	5	4	2	4	5	5	3	5	1	3	3	4	4	1	3	3	4	4	5	4	5	3	2	4	5	2	4	5
468	32	2	3	3	1	Operating room	10	1	5	1	2	1	2	2	2	2	4	5	5	5	5	5	5	5	5	5	5	5	5	5	5	5	5	5	5	5	5	5	5	5	5	5	5	5	5	5	5	5	5
469	28	2	3	2	1	Outpatient	6	1	1	1	1	2	2	3	2	2	2	4	4	4	4	4	4	4	4	4	4	4	4	4	4	4	4	4	3	4	4	4	4	4	4	4	4	4	4	4	4	4	4
470	35	2	3	2	1	Critical Care Medicine	13	2	1	1	1	3	1	3	2	2	3	4	3	4	4	4	5	2	4	4	4	4	4	4	5	4	5	4	4	4	4	4	4	4	4	4	4	4	4	4	4	4	4
471	49	2	3	5	3	surgical	30	2	2	2	1	2	2	2	2	2	4	5	5	5	5	5	5	5	5	5	5	5	5	4	3	3	5	5	4	5	4	4	5	5	4	5	3	5	5	4	5	5	5
472	26	2	3	2	1	Oncology and Geriatrics	4	1	1	3	1	1	2	2	2	2	4	4	4	4	4	4	4	3	4	4	4	4	4	2	4	4	4	4	4	4	4	4	4	4	4	4	4	4	4	3	4	4	4
473	30	2	2	2	3	Obstetrics and Gynecology	12	1	1	2	1	2	2	2	2	2	5	4	5	5	5	5	5	5	5	5	4	4	4	4	5	4	5	5	5	5	5	5	5	5	5	5	5	5	5	5	5	5	1
474	35	2	3	2	6	administrative	10	1	1	2	1	3	2	3	2	2	3	5	5	5	5	5	5	5	3	5	5	5	5	3	3	5	5	5	4	5	5	5	5	5	5	5	5	5	5	5	5	5	5
475	26	2	3	2	6	Pre-inspection triage	5	1	5	1	1	2	2	3	1	2	2	4	4	5	5	4	4	3	5	4	4	4	4	3	2	4	4	4	2	4	5	5	3	5	4	4	3	4	5	4	3	4	4
476	24	2	3	1	1	Respiratory Medicine	1	1	5	2	2	1	1	2	2	2	2	5	4	5	5	4	4	5	4	5	5	5	5	1	5	5	5	5	2	4	5	4	4	5	4	5	4	2	5	5	4	5	5
477	43	2	3	4	1	obstetrics	23	1	2	1	1	2	2	2	1	2	1	1	4	4	4	4	5	2	5	5	5	4	4	1	5	5	5	5	4	4	5	3	3	5	4	4	4	4	4	4	4	4	4
478	35	2	3	2	1	fever clinics	15	1	1	2	1	3	1	3	1	1	5	5	5	5	5	5	5	5	5	5	5	5	5	5	5	5	5	5	5	5	5	5	5	5	5	5	5	5	5	5	5	5	5
479	34	2	2	2	3	delivery room	11	1	1	3	1	2	1	2	2	2	2	4	4	4	4	5	4	4	4	5	4	5	5	4	2	4	4	4	2	4	4	3	4	5	4	4	4	3	4	4	4	4	4
480	32	2	3	3	1	Cardiothoracic Surgery	7	3	5	1	1	1	2	3	2	2	4	5	5	5	5	5	5	5	5	5	5	5	5	5	5	5	5	5	5	5	5	5	5	5	5	5	5	5	5	5	5	5	5
481	28	2	3	1	2	Kidney Dialysis Center	5	1	1	1	1	1	1	2	2	2	4	5	4	5	5	4	4	3	5	5	5	4	5	3	5	4	5	5	4	5	5	4	3	5	4	5	4	4	5	4	4	5	4
482	35	2	3	3	1	Obstetrics and Gynecology	15	2	5	2	1	3	1	2	2	2	4	3	4	4	5	3	4	4	4	4	4	4	4	4	3	4	4	4	5	4	4	4	4	4	3	4	3	4	4	4	3	5	3
483	27	2	3	2	1	Obstetrics and Gynecology	5	1	1	2	2	1	2	2	2	2	4	4	4	4	5	5	5	4	4	5	5	5	4	4	5	5	4	5	4	4	4	5	4	5	4	4	4	4	4	4	4	5	4
484	30	2	3	2	1	Obstetrics and Gynecology	10	1	5	2	1	2	1	2	2	2	4	4	4	4	4	4	5	5	5	5	5	4	5	4	4	4	4	4	4	4	5	5	5	5	5	4	4	4	4	4	4	5	4
485	35	2	3	2	1	Neonatology	10	1	4	2	1	2	1	2	2	1	2	4	4	5	4	4	2	1	4	4	4	4	4	2	1	4	4	4	3	4	4	4	4	4	4	4	4	4	4	4	3	4	4
486	36	2	3	3	2	cardiology	18	2	1	2	1	3	2	2	2	2	4	5	4	5	4	5	5	4	5	5	5	5	5	5	5	5	4	5	4	4	5	5	4	4	5	5	5	5	5	5	4	4	4
487	34	2	2	2	1	Gastroenterology	12	2	4	2	1	2	2	2	2	1	5	5	3	5	4	4	4	4	5	5	5	5	5	4	5	3	5	5	4	4	4	3	4	4	3	4	5	5	4	4	4	4	4
488	22	2	3	1	1	Obstetrics and Gynecology	1	1	5	2	2	1	1	2	2	2	4	4	4	4	5	5	5	5	4	5	5	5	4	3	4	4	4	5	4	4	5	4	4	5	5	5	5	4	5	5	4	5	5
489	33	2	2	2	4	Obstetrics and Gynecology	10	2	1	2	1	2	2	2	2	2	3	2	4	4	4	4	4	4	4	4	4	4	4	5	4	4	4	4	4	4	4	4	4	4	4	4	4	4	4	4	4	4	4
490	38	2	3	3	3	Emergency Department	19	3	3	2	1	3	1	2	1	1	3	5	5	5	5	5	5	5	4	5	5	5	5	5	3	5	5	5	5	5	5	5	5	5	5	5	5	5	5	5	5	5	5
491	26	2	3	1	1	Pediatrics	5	1	5	2	1	2	2	2	2	2	5	5	5	5	5	5	5	5	5	5	5	4	5	1	5	5	5	5	5	5	4	5	2	5	4	5	5	5	5	5	5	5	5
492	28	2	3	2	2	neurosurgery	6	2	5	2	1	2	2	2	2	2	3	3	2	2	3	2	1	3	4	3	3	3	4	1	3	2	4	3	3	2	4	1	4	4	3	4	3	1	3	3	2	1	3
493	29	2	3	2	1	Pediatrics	5	1	5	1	1	2	2	3	1	2	5	5	5	5	5	5	5	5	5	5	5	5	5	5	5	5	5	5	5	5	5	5	5	5	5	5	5	5	5	5	5	5	5
494	31	2	3	2	2	General Surgery	7	3	2	2	1	3	1	3	2	2	3	4	4	5	5	4	4	4	4	5	5	5	5	5	3	4	4	5	4	4	4	4	4	4	5	5	5	5	5	4	5	5	5
495	29	2	2	2	1	Pediatrics	8	2	5	2	4	2	1	3	1	2	3	3	3	3	3	5	5	5	5	5	5	5	5	5	5	5	5	5	5	5	5	5	5	5	5	5	5	5	5	5	5	5	5
496	30	2	3	2	1	Emergency Department	7	1	5	1	4	2	1	2	2	1	4	4	4	4	5	5	5	5	5	5	5	5	5	4	4	4	5	5	5	5	5	5	5	5	5	5	5	4	4	4	4	4	5
497	33	2	2	2	1	Emergency Department	10	2	1	2	1	2	1	2	2	2	3	1	3	3	1	2	1	1	1	1	2	1	1	2	2	1	1	1	1	1	1	2	1	1	1	1	1	1	1	1	1	1	1
498	36	2	3	2	1	Obstetrics and Gynecology	8	1	5	2	1	3	2	2	2	2	5	5	5	5	5	5	5	5	5	5	5	5	5	5	5	5	4	4	4	4	4	4	4	4	4	4	4	4	4	4	4	4	4
499	22	2	2	1	6	delivery room	1	1	5	2	2	1	1	2	2	1	3	5	4	5	4	5	5	5	5	5	5	4	4	3	5	5	5	5	3	5	5	5	5	5	5	5	5	5	5	5	5	5	5
500	27	2	2	2	1	Dialysis Room	5	1	4	1	1	2	2	2	2	2	4	4	4	4	4	3	4	2	4	4	4	4	4	3	3	3	4	4	3	3	4	3	4	4	4	4	4	3	4	4	2	3	4
501	36	2	2	2	2	ICU	17	2	5	2	1	3	1	3	1	1	4	5	5	5	4	4	5	5	5	5	5	5	5	5	5	5	5	5	5	5	5	5	5	5	5	5	5	5	5	5	5	5	5
502	42	2	3	4	3	Gynecology	22	3	2	1	4	2	1	3	2	2	2	5	5	5	5	5	5	5	5	5	5	5	5	5	5	5	5	5	5	5	5	5	5	5	5	5	5	5	5	5	5	5	5
503	29	2	2	2	1	Emergency Department	7	1	5	2	1	2	1	2	2	2	5	5	5	5	5	5	5	5	5	5	5	4	5	1	5	5	5	5	4	5	5	5	2	5	5	5	5	5	5	5	5	5	5
504	28	2	3	2	1	Inpatient Department	5	1	1	2	1	2	2	2	2	2	5	5	4	5	5	5	4	4	4	5	5	5	5	5	5	5	5	5	5	5	5	5	5	5	4	5	5	5	5	5	5	5	5
505	45	2	3	4	4	Nursing Department	25	2	2	1	1	2	2	3	2	2	4	4	5	4	5	5	4	5	5	5	4	5	5	5	4	5	5	5	5	5	5	5	5	5	4	4	5	5	5	5	4	5	5
506	32	2	3	1	1	Department of Traditional Chinese Medicine	10	1	1	2	1	2	2	2	2	2	4	4	4	3	4	4	4	4	4	4	3	5	3	4	4	4	4	4	4	4	4	4	4	4	4	4	4	4	4	4	5	5	5
507	32	2	3	2	1	Tuina	8	1	2	1	1	2	2	2	2	2	4	3	3	4	3	3	3	3	3	4	3	3	3	3	3	3	3	3	3	3	3	4	4	4	4	4	4	4	4	4	4	4	4
508	25	2	2	2	1	Emergency	2	1	5	2	2	1	2	2	2	2	4	5	4	4	4	4	4	4	4	4	4	4	4	4	4	4	4	4	4	4	4	4	4	4	4	4	4	4	4	4	4	4	4
509	38	2	3	3	2	Gastroenterology	18	2	2	2	1	2	1	2	2	2	4	5	5	5	5	5	5	5	5	5	5	5	5	5	5	5	5	5	5	5	5	5	5	5	5	5	5	5	5	5	5	5	5
510	31	2	3	2	1	Neonatology	12	2	5	2	1	3	1	2	2	2	5	5	5	5	5	5	5	5	5	5	5	5	5	5	5	5	5	5	5	5	5	5	5	5	5	5	5	5	5	5	5	5	5
511	42	2	3	4	2	Operating room	20	2	5	2	1	2	2	2	2	2	5	5	5	5	5	5	5	4	5	5	5	5	5	5	4	5	5	5	4	4	5	5	5	5	5	5	5	5	5	5	5	5	5
512	33	2	3	2	3	General Surgery	10	1	3	2	1	3	2	2	2	2	3	3	4	4	4	4	2	3	4	4	4	4	4	4	4	4	4	4	3	3	4	4	4	4	4	4	3	4	4	3	3	4	4
513	32	2	3	2	1	Operating room	10	1	5	2	1	2	2	2	2	2	4	4	4	5	5	5	5	5	5	5	5	5	5	5	4	5	5	5	5	5	5	5	4	5	5	5	4	5	5	5	5	5	5
514	32	2	3	3	1	Respiratory Medicine	10	2	1	1	1	2	2	3	2	2	2	4	5	4	5	4	2	3	4	4	4	4	5	4	3	4	5	5	3	5	5	5	5	5	5	5	5	5	5	5	4	4	3
515	27	2	3	2	1	Hemodialysis Room	6	1	5	2	1	2	1	2	2	2	3	4	1	3	4	4	4	4	5	5	5	5	5	3	3	3	5	5	4	3	5	3	4	5	5	5	3	3	4	4	4	4	4
516	24	2	2	1	1	delivery room	3	1	5	3	2	1	1	2	2	2	2	2	4	5	4	4	4	3	2	5	5	3	5	4	5	4	4	4	3	3	4	4	2	4	3	4	4	4	4	3	3	4	4
517	34	2	3	2	1	Ten Wards of Brain Surgery	13	1	5	2	1	2	1	2	2	2	4	5	5	5	5	4	4	4	4	5	5	4	5	4	5	4	5	5	4	5	4	5	4	5	4	5	4	4	5	4	4	4	3
518	31	2	3	2	1	Neonatology	8	2	5	2	1	3	2	2	2	2	4	4	4	5	5	5	5	5	5	5	5	4	5	4	5	5	5	5	4	5	5	4	4	5	4	5	4	4	4	4	5	5	5
519	29	2	3	2	1	Emergency Department	4	1	5	2	1	3	2	2	2	2	1	1	1	5	5	5	2	2	4	5	5	5	5	5	5	5	5	5	4	5	5	3	5	5	5	5	2	4	5	5	3	5	5
520	33	2	1	2	1	obstetrics	10	1	1	2	1	2	2	3	2	2	1	1	1	1	1	1	1	1	1	5	5	1	1	1	1	1	1	1	1	1	1	1	1	1	1	1	1	1	1	1	1	1	1
521	27	2	3	2	1	Respiratory Medicine	8	1	1	2	1	2	2	3	2	2	5	5	5	5	5	5	5	5	5	5	5	5	5	5	5	5	5	5	5	5	5	5	5	5	5	5	5	5	5	5	5	5	5
522	38	2	2	3	1	neurosurgery	14	1	4	1	1	2	2	2	1	1	2	4	2	4	4	4	3	4	4	5	4	4	4	2	5	4	4	5	3	3	4	4	4	5	4	4	3	4	5	5	2	4	4
523	31	2	3	2	1	Nervous System Clinic	10	1	5	2	1	2	1	2	2	2	4	4	4	5	5	4	5	5	5	5	5	5	5	5	5	5	5	5	5	5	5	5	5	5	5	5	5	5	5	5	5	5	5
524	36	2	3	2	1	Rehabilitation Medicine	8	1	5	1	1	3	1	2	2	2	2	5	4	5	5	5	4	4	4	4	5	4	5	2	4	4	4	4	2	4	4	4	4	4	4	4	4	3	4	4	4	4	4
525	24	2	3	1	6	Respiratory Medicine	2	1	5	2	2	1	2	3	2	2	3	4	4	4	4	4	4	4	4	4	4	3	5	2	3	4	5	4	4	5	4	4	3	4	4	5	3	4	4	4	4	4	4
526	30	2	3	2	6	Obstetrics and Gynecology	7	1	5	2	1	2	2	2	1	2	5	5	5	5	5	5	5	5	5	5	5	5	5	5	5	5	5	5	4	5	5	5	5	5	5	5	5	5	5	5	5	5	5
527	24	2	2	1	1	surgical	1	1	5	1	2	1	2	2	2	2	2	3	1	4	2	2	2	3	3	3	4	4	4	1	4	2	3	3	2	3	3	2	2	4	2	4	4	2	4	4	1	1	1
528	34	2	2	2	1	Infectious disease area	2	1	5	1	1	3	2	3	2	1	4	5	5	5	5	5	5	5	5	5	5	5	5	5	5	5	5	5	5	5	5	5	5	5	5	5	5	5	5	5	5	5	5
529	34	2	3	3	1	Critical Care Medicine	8	2	5	1	1	3	1	3	2	2	4	4	5	5	4	5	5	5	5	5	5	5	5	3	4	5	5	5	4	5	5	5	5	5	4	5	5	5	5	5	5	5	5
530	36	1	3	3	1	Laboratory	16	2	5	2	1	3	2	3	2	1	5	5	5	5	5	5	5	5	5	5	5	5	5	5	5	5	5	5	5	5	5	5	5	5	5	5	5	5	5	5	5	5	5
531	29	2	2	2	6	delivery room	11	1	5	2	1	2	1	2	2	2	2	4	4	5	5	5	4	4	4	5	5	5	5	4	5	5	5	5	3	5	4	4	4	5	4	5	5	5	5	4	2	5	3
532	28	2	3	2	1	orthopedics	6	1	5	2	1	2	1	2	2	2	3	2	3	3	4	4	4	3	3	4	5	3	5	1	3	3	4	4	3	3	4	3	3	4	4	4	4	3	4	4	4	4	3
533	29	2	2	2	6	Respiratory	5	1	5	2	4	2	2	2	2	2	4	5	4	5	5	4	5	5	5	5	5	5	5	5	5	4	5	5	5	5	5	5	5	5	5	5	5	5	5	5	2	5	5
534	32	2	3	2	1	ICU	10	1	1	2	1	2	1	2	2	2	4	4	4	4	4	5	5	5	5	5	5	5	5	5	5	5	5	5	5	5	5	5	5	5	5	5	5	5	5	5	5	5	5
535	46	2	3	4	4	Nursing Department	27	1	5	1	1	3	1	2	2	2	4	5	4	5	5	5	5	5	5	5	5	5	5	5	5	5	5	5	5	5	5	5	5	5	5	5	5	5	5	5	5	5	5
536	33	2	3	1	3	Urology	9	1	3	2	1	2	2	2	2	2	5	5	1	4	5	5	5	5	5	5	5	5	5	4	5	5	5	5	4	5	5	4	5	5	5	5	5	5	5	5	5	5	5
537	39	2	3	4	3	Urology	20	1	3	1	1	2	1	3	1	2	4	4	5	5	5	5	5	5	5	5	5	5	5	5	5	5	5	5	5	5	5	5	5	5	5	5	5	5	5	5	5	5	5
538	38	2	2	3	1	obstetrics	18	1	1	2	1	3	1	3	2	2	4	5	4	4	4	4	4	4	4	4	4	4	5	4	4	4	4	4	4	4	5	5	5	5	4	4	4	4	4	4	4	4	4
539	25	2	2	1	6	General	4	4	5	2	1	2	2	1	2	2	4	4	4	5	2	5	4	4	4	5	5	4	4	4	4	5	5	5	4	4	4	4	5	5	4	4	3	4	3	4	2	5	4
540	25	2	2	1	1	Nephrology	4	1	2	2	2	1	2	2	2	2	1	1	3	5	4	3	5	3	5	5	5	5	5	5	5	3	5	5	2	4	4	4	4	4	4	5	5	5	5	5	4	4	4
541	28	2	2	1	1	Eye Ear Nose Throat, Nail Breast Surgery Group	6	1	5	2	2	1	2	3	2	2	4	4	4	4	4	4	4	4	4	4	4	4	4	4	4	4	4	4	4	4	4	4	4	4	4	4	4	4	4	4	4	4	4
542	26	2	2	1	6	Outpatient	2	1	1	2	2	1	2	2	2	2	2	5	4	3	3	4	4	3	4	4	4	4	4	3	4	4	4	4	3	3	3	3	3	3	3	4	3	3	3	3	3	3	3
543	45	2	3	3	4	Nursing Department	24	2	3	2	1	2	2	2	2	2	3	5	4	5	5	5	5	4	5	5	5	5	5	4	5	5	5	5	4	5	5	5	5	5	5	5	5	5	5	5	5	5	5
544	37	2	3	3	3	Neurology	13	2	3	2	1	2	1	2	1	2	2	4	4	4	4	4	4	4	4	4	4	3	4	4	4	4	4	4	4	4	4	4	4	4	4	4	4	4	4	4	4	4	4
545	28	2	3	2	1	Critical Care Medicine	4	1	5	2	2	1	2	3	2	2	3	4	3	4	3	4	4	3	4	4	3	4	3	2	2	3	4	4	2	3	4	2	5	4	3	3	3	3	4	3	2	4	4
546	31	2	3	2	1	Outpatient	8	1	1	2	1	3	2	2	2	2	4	4	4	4	4	4	4	4	4	4	4	4	4	4	4	4	4	4	4	4	4	4	4	4	4	4	4	4	4	4	4	4	4
547	23	2	2	1	1	Emergency	4	1	1	2	1	3	2	2	2	1	3	5	5	5	4	4	5	5	5	5	5	5	5	5	5	5	5	5	5	5	5	5	5	5	5	5	5	5	5	5	5	5	5
548	24	2	2	1	1	Center Office	1	1	1	2	2	1	2	2	2	2	2	3	4	4	4	4	4	4	4	4	4	4	4	4	4	4	5	4	4	4	4	4	4	4	4	4	4	4	4	4	4	4	4
549	47	2	2	3	4	Nursing Department	27	2	1	2	1	2	1	2	2	2	5	5	5	4	5	5	5	5	5	4	5	5	5	5	4	4	5	5	4	4	5	5	5	5	5	5	5	5	5	5	5	5	5
550	29	2	2	2	1	Critical Care Medicine	7	1	5	2	1	2	2	2	2	2	3	4	4	5	5	4	5	3	5	5	5	4	5	3	5	5	5	5	3	3	5	4	3	5	5	5	4	5	5	4	5	5	5
551	28	2	3	2	6	orthopedics	5	1	5	1	1	2	2	3	2	2	4	4	4	4	4	4	4	4	4	4	4	4	4	4	4	4	4	4	4	4	4	4	4	4	4	4	4	4	4	4	4	4	4
552	25	2	2	1	1	ICU	2	1	5	2	2	1	2	3	2	2	4	5	4	5	5	4	5	4	5	5	5	5	5	4	5	5	5	5	4	5	5	4	5	5	4	5	4	5	5	5	5	5	5
553	27	2	2	1	1	center	7	1	3	2	2	1	2	2	1	2	3	4	4	4	4	3	3	4	4	4	3	3	4	3	3	4	4	4	3	3	3	4	3	4	4	4	4	3	3	3	3	4	4
554	23	2	2	1	1	Integrated Branch	1	1	5	2	2	1	2	2	2	2	3	4	4	5	4	5	5	5	5	5	5	3	5	3	5	5	5	5	3	4	5	5	5	5	5	5	5	5	4	5	4	4	4
555	28	2	3	2	2	Washing Section	8	1	1	2	1	2	2	3	2	2	3	5	5	5	5	4	4	5	5	5	5	4	5	5	4	5	5	5	4	4	5	5	5	5	4	4	4	5	5	5	5	5	5
556	54	2	3	4	3	surgical	34	2	1	1	1	2	2	3	1	2	4	4	5	5	5	5	5	5	5	5	5	5	5	4	5	5	5	5	5	5	5	5	5	5	4	5	3	4	5	5	4	5	5
557	35	2	3	2	3	Anorectal	11	1	5	1	1	3	1	3	2	1	5	5	5	5	5	5	5	5	5	5	5	5	5	5	5	5	5	5	5	5	5	4	4	4	4	4	4	4	4	5	5	5	5
558	33	2	3	3	1	Operating room	10	2	1	2	1	3	1	2	2	2	5	4	4	5	4	4	4	4	4	4	4	5	4	4	4	4	4	4	4	4	4	4	2	4	4	4	4	3	4	4	4	4	4
559	33	2	3	1	1	Stomatology	13	1	1	2	1	1	2	2	2	2	4	4	4	4	4	4	4	4	4	4	4	4	4	4	4	4	4	4	4	4	4	4	4	4	4	4	4	4	4	4	4	4	4
560	33	2	3	2	1	Orthopedic Ward	11	1	5	2	1	2	1	2	2	2	4	2	4	3	4	4	4	2	4	4	4	4	4	3	5	4	4	4	4	4	4	4	4	4	4	4	4	2	4	4	3	4	2
561	26	2	3	2	1	Respiratory Medicine	3	1	5	1	2	1	2	3	2	1	2	4	3	4	4	2	4	4	4	4	4	5	4	4	4	4	4	4	4	4	4	4	4	4	4	4	4	4	4	4	3	3	3
562	38	2	3	2	1	Operating room	7	2	5	3	1	3	1	3	2	2	4	4	5	5	4	4	5	5	4	5	5	4	5	4	5	5	5	5	5	5	5	5	4	4	4	4	4	4	5	4	5	5	5
563	37	2	2	2	3	Vaccination	19	2	3	1	4	2	1	2	2	2	3	5	5	4	5	5	5	5	5	5	5	3	5	3	5	5	5	5	5	5	5	5	3	5	4	5	4	4	4	5	5	5	5
564	30	2	2	2	1	Hemodialysis Room	8	1	5	2	1	3	1	2	2	2	3	4	3	4	4	2	3	3	4	4	4	4	4	3	4	3	4	4	2	3	4	4	4	4	3	4	3	3	3	3	3	4	3
565	29	2	3	2	1	Internal Medicine	8	1	2	1	2	1	1	2	2	2	4	5	5	5	5	5	5	5	5	5	5	5	5	5	5	5	5	5	5	5	5	5	5	5	5	5	5	5	5	5	5	5	5
566	28	2	3	2	1	Gynecology	2	1	5	1	2	1	2	2	2	2	4	4	4	4	4	4	4	4	4	4	4	4	4	4	4	4	4	4	4	4	4	4	4	4	4	4	4	4	4	4	4	4	4
567	30	2	3	2	1	Anorectal	7	1	1	2	1	2	1	1	2	2	5	5	4	5	5	4	5	5	5	5	5	5	5	5	5	5	5	5	5	5	5	5	4	5	5	5	5	5	5	5	4	5	5
568	46	2	2	1	1	Planned immunization	26	2	3	2	1	2	1	2	2	2	2	4	3	4	4	4	4	5	5	5	4	4	4	2	5	5	5	4	4	5	4	4	4	4	4	4	4	3	4	4	4	4	4
569	35	2	3	2	6	Nephrology	12	1	1	2	1	3	2	2	2	2	4	5	4	5	4	5	5	4	4	5	5	5	5	4	5	5	5	5	4	5	5	4	4	5	5	4	4	4	4	4	5	4	4
570	29	2	3	2	1	orthopedics	5	1	5	2	1	3	2	2	2	2	4	2	4	2	4	2	4	2	4	4	4	4	4	4	2	4	4	4	2	4	4	2	4	4	4	4	4	4	4	4	4	4	4
571	33	2	2	1	1	Guidance	1	1	1	2	1	2	2	2	2	2	5	5	5	5	5	5	5	5	5	5	5	5	5	5	5	5	5	5	5	5	5	5	5	5	5	5	5	5	5	5	5	5	5
572	26	2	2	1	6	Obstetrics and Gynecology	3	4	5	2	2	1	2	3	2	2	2	3	2	4	5	4	3	4	4	5	5	4	4	4	2	4	5	4	4	4	4	4	4	4	4	5	4	4	1	3	3	3	3
573	27	2	3	2	1	Neurology/Endocrinology	9	1	5	2	2	1	2	2	2	2	5	5	5	5	5	5	5	5	5	5	5	5	5	5	5	5	5	5	5	5	5	5	5	5	5	5	5	5	5	5	5	5	5
574	33	2	3	2	1	Gynecology	10	1	1	1	1	3	2	2	2	1	5	4	5	5	5	5	5	5	5	5	5	5	5	5	5	5	5	5	5	5	5	5	5	5	5	5	5	5	5	5	5	5	5
575	30	2	3	2	3	endocrine	10	2	2	2	2	1	1	3	2	2	3	4	4	3	4	5	5	4	5	5	4	4	5	3	4	4	5	5	3	4	5	4	3	5	3	4	4	5	5	5	3	4	4
576	33	2	3	2	1	Pain	13	2	2	2	1	3	2	2	2	2	4	4	4	4	5	5	5	4	4	4	4	4	4	4	4	4	4	4	4	4	4	4	4	4	4	4	4	4	4	4	4	4	4
577	26	2	3	2	1	recovery unit	5	1	5	2	1	1	1	3	2	2	2	4	4	4	5	4	5	4	4	4	5	4	5	2	2	4	4	4	2	4	4	4	4	5	4	4	2	2	4	4	4	4	4
578	31	2	3	1	1	cardiology	8	1	5	2	1	2	2	2	2	2	3	3	3	3	4	3	3	3	4	4	4	4	4	3	3	3	4	4	3	3	4	3	4	4	3	4	3	3	4	4	2	4	4
579	35	2	3	3	3	obstetrics	15	1	2	1	1	2	1	3	1	2	5	5	5	5	5	5	5	1	5	5	5	5	5	4	5	5	5	5	5	5	5	5	5	5	5	5	5	5	5	5	5	5	5
580	26	2	3	2	1	Pediatrics	5	1	5	3	1	2	1	3	2	2	4	5	4	4	5	5	5	4	4	4	4	4	4	4	4	4	4	4	4	4	4	4	4	4	4	4	4	4	4	4	4	4	4
581	27	2	3	2	1	Pediatrics	5	1	5	2	1	3	2	3	2	2	2	5	5	5	5	5	5	5	5	5	5	4	5	2	5	5	5	5	5	5	5	5	5	5	5	5	5	5	5	3	5	5	5
582	26	2	2	1	1	Operating room	3	1	5	1	2	1	2	2	2	2	4	4	4	4	4	4	4	4	4	4	4	4	4	4	4	4	4	4	4	4	4	4	4	4	4	4	4	4	4	4	4	4	4
583	26	2	3	2	1	Neurology	6	2	5	2	2	1	2	2	2	2	4	4	4	4	4	4	4	3	4	4	4	4	4	3	4	4	4	4	4	4	4	4	4	4	4	4	3	4	4	4	4	4	4
584	32	2	3	2	1	Comprehensive	8	1	1	2	1	2	2	2	2	2	3	2	4	4	4	4	3	4	4	4	4	4	4	3	3	4	4	4	3	4	4	4	4	4	4	4	4	3	4	4	2	4	3
585	37	2	3	3	3	Emergency	18	1	1	2	1	2	2	2	2	2	5	5	5	4	5	5	5	5	5	5	5	5	5	5	5	5	5	5	5	5	5	5	5	5	5	5	5	5	5	5	5	5	5
586	24	2	2	2	1	Integrated Branch	3	1	5	2	2	1	1	1	2	2	2	4	4	4	4	4	4	3	5	5	5	3	5	3	5	5	5	5	2	4	4	4	5	5	4	5	3	4	4	3	4	5	4
587	28	2	2	2	1	Pediatrics	6	1	5	2	1	2	2	3	2	2	4	3	4	4	4	4	4	4	4	4	4	4	4	4	4	4	4	4	4	4	4	4	4	4	4	4	4	4	4	4	4	4	4
588	34	2	3	2	1	center	13	1	1	2	1	1	2	2	2	2	2	5	5	5	5	5	5	5	5	5	5	5	5	5	5	5	5	5	3	3	4	5	5	5	5	5	5	5	5	5	5	5	5
589	25	2	2	1	1	Integrated Branch	3	1	5	2	2	1	2	2	2	2	3	4	5	5	4	4	5	5	5	5	5	4	5	4	5	5	5	5	4	5	5	5	5	5	5	5	5	5	5	5	5	5	5
590	33	2	3	2	1	obstetrics	10	1	5	1	1	2	1	2	2	2	5	5	5	5	5	5	5	5	5	5	5	5	5	5	5	5	5	5	5	5	5	5	5	5	5	5	5	5	4	5	5	5	5
591	32	2	3	2	1	Critical Care Medicine	8	1	5	2	1	2	2	3	2	2	3	4	4	4	4	4	4	4	4	4	5	4	4	3	4	4	4	4	3	4	4	4	4	4	4	4	3	4	4	4	4	4	4
592	29	2	2	2	6	obstetrics	5	1	1	1	1	1	1	2	2	2	4	4	4	4	4	4	4	4	4	4	4	4	4	4	4	4	4	4	4	4	4	4	4	4	4	4	4	4	4	4	4	4	4
593	24	2	2	1	1	Integrated Branch	2	1	5	2	2	1	2	1	2	2	2	5	3	3	4	4	5	5	5	4	5	4	4	4	5	5	5	5	3	4	5	2	3	4	3	4	4	3	3	4	4	4	3
594	29	2	3	2	1	Pediatrics	5	1	1	1	1	2	1	3	2	2	5	5	5	5	5	5	5	5	5	5	5	5	5	5	5	5	5	5	5	5	5	5	5	5	5	5	5	5	5	5	5	5	5
595	39	2	3	2	1	obstetrics	14	1	1	1	1	3	1	3	2	2	2	3	3	4	4	4	5	3	5	5	4	3	5	4	5	4	2	4	3	4	4	3	3	4	4	4	3	4	4	3	4	5	4
596	26	2	2	1	1	Encephalopathy rehabilitation	3	1	5	1	2	1	2	2	2	2	4	4	4	4	4	4	4	4	4	4	4	4	4	4	4	4	4	4	4	4	4	4	4	4	4	4	4	4	4	4	4	4	4
597	29	2	3	2	6	Respiratory Medicine	6	1	1	1	1	3	2	3	2	2	5	5	5	4	4	2	2	3	2	4	4	4	4	3	4	4	5	5	4	5	4	4	4	4	2	4	4	4	4	4	2	4	4
598	27	2	2	2	1	center	9	1	1	2	1	2	2	2	2	1	2	4	3	4	4	5	4	3	5	5	4	4	5	1	4	4	4	4	4	4	4	4	4	5	4	4	4	4	4	4	4	4	4
599	30	2	3	2	1	Pediatrics	6	1	5	1	2	1	1	3	2	2	4	4	4	4	4	4	4	2	4	5	5	4	4	4	1	4	5	5	4	4	4	4	4	4	4	4	4	4	5	5	5	5	5
600	30	2	3	2	1	Pediatric emergency	9	1	5	2	1	2	2	2	2	2	4	4	4	4	4	4	4	4	4	4	4	4	4	4	4	4	4	4	4	4	4	4	4	4	4	4	4	4	4	4	4	4	4
601	26	2	3	2	1	Gastroenterology	2	1	5	2	2	1	2	3	2	2	4	5	4	4	4	4	4	3	4	4	4	4	4	4	4	4	4	4	4	4	4	4	4	4	4	4	4	4	4	4	3	4	4
602	32	2	3	2	3	Stomatology	10	1	1	2	1	3	2	2	2	2	2	5	4	4	4	4	4	5	4	4	4	4	4	5	5	5	5	5	5	4	5	4	5	5	5	5	4	3	4	4	4	5	4
603	27	2	3	2	6	Internal Medicine	1	1	5	2	2	1	2	2	2	2	2	2	4	3	4	2	4	4	4	4	4	4	4	4	4	4	4	4	4	4	4	4	4	4	4	4	4	4	4	4	2	4	2
604	33	2	2	1	1	obstetrics	9	1	5	2	1	2	2	2	2	2	4	5	4	5	5	5	5	5	5	5	5	5	5	5	5	5	5	5	5	5	5	5	5	5	5	5	5	5	5	5	5	5	5
605	27	2	2	1	1	Pain	10	1	5	2	1	2	2	2	2	2	2	4	3	4	4	5	2	2	4	4	4	3	4	2	4	4	4	4	2	4	3	3	3	4	3	4	3	3	4	4	3	4	4
606	28	2	3	2	1	Neurology	6	1	5	2	1	2	2	2	2	2	3	5	3	3	3	3	3	3	3	3	3	3	4	3	3	5	4	4	4	5	3	4	3	5	3	3	3	3	5	5	5	3	5
607	30	2	3	2	1	orthopedics	6	2	5	2	1	3	2	3	2	2	3	2	4	5	5	4	2	3	4	4	5	2	5	3	2	4	5	5	4	4	4	4	4	4	4	5	4	4	4	4	3	4	4
608	28	2	3	2	1	Pediatrics	5	1	5	1	1	3	2	2	2	2	2	4	3	5	5	5	5	5	5	5	5	5	4	2	4	5	4	5	4	4	5	4	5	5	4	4	4	4	5	5	4	5	5
609	37	2	3	3	1	Cardiology	16	2	5	1	1	2	1	2	2	2	4	5	4	5	5	5	5	5	5	5	5	5	5	5	5	5	5	5	4	5	5	5	5	5	5	5	5	5	5	5	5	5	5
610	35	2	3	3	1	Neonatology	10	1	5	2	1	3	1	2	1	1	2	4	3	5	5	2	4	3	5	5	4	4	4	3	2	3	5	5	3	4	3	3	3	5	3	5	3	3	4	4	3	3	4
611	27	2	2	2	1	Pediatrics	5	1	1	2	1	2	2	3	2	2	2	4	4	4	4	4	4	1	4	4	4	4	3	3	3	4	4	4	4	4	4	4	4	4	4	4	4	4	4	4	4	4	4
612	23	2	2	1	1	Pediatrics	5	1	5	2	1	2	2	3	2	2	3	3	3	3	3	4	4	3	4	4	3	4	4	3	4	4	3	4	4	4	4	3	4	4	3	4	4	4	4	4	3	4	4
613	26	2	3	2	1	obstetrics	3	2	5	2	2	1	1	3	2	2	3	4	4	4	4	2	4	2	3	5	4	4	5	1	4	4	4	5	4	5	4	4	4	5	4	4	4	3	4	4	4	4	4
614	30	2	2	2	1	Health Supervisor	10	1	1	2	2	1	2	2	2	2	3	4	4	4	4	3	3	3	4	4	4	4	4	4	4	4	4	3	4	4	4	4	4	4	4	5	4	4	4	4	4	4	4
615	28	2	2	1	1	Neurology	6	2	1	2	1	1	2	2	1	1	4	5	5	5	4	4	4	5	5	5	5	5	5	3	5	5	5	5	4	5	5	4	5	5	5	5	2	5	5	5	4	5	5
616	32	2	2	2	6	Outpatient	9	1	1	2	4	2	1	2	2	2	4	3	4	5	4	5	5	4	5	5	5	5	4	3	4	5	4	5	5	5	4	4	5	5	5	5	4	5	5	5	5	5	5
617	32	2	3	1	6	Gynecology	9	2	4	2	1	1	2	2	2	2	4	4	3	5	5	4	3	4	5	5	5	5	5	4	5	4	5	5	5	5	5	3	5	5	4	5	5	5	5	5	4	5	4
618	40	2	3	3	1	Operating room	18	1	5	2	1	2	1	2	2	2	2	2	5	5	5	5	5	5	5	5	5	5	5	5	5	5	5	5	5	5	5	5	5	5	5	5	5	5	5	5	5	5	5
619	24	2	2	1	1	Nephrology	5	1	4	2	2	1	1	3	2	2	2	2	3	4	4	2	2	3	4	3	3	4	3	3	3	4	4	4	3	3	4	3	4	4	3	4	3	3	4	3	3	3	3
620	25	2	3	2	1	Pediatrics	2	1	1	2	2	1	2	1	2	2	4	4	4	4	4	4	4	4	4	4	4	4	4	4	4	4	4	4	4	4	4	4	4	4	4	4	4	4	4	4	4	4	4
621	23	2	3	1	1	Nephropathy and Diabetes	1	1	5	2	2	1	2	3	2	2	3	3	3	3	3	3	3	3	3	3	3	3	3	3	3	3	3	3	3	3	3	3	3	3	3	3	3	3	3	3	3	3	3
622	20	2	3	1	1	Department of Orthopedics	1	1	5	2	2	1	2	3	2	2	3	4	4	4	4	4	4	4	4	4	4	4	5	4	3	4	4	4	3	4	4	3	4	4	4	4	4	4	4	4	3	4	4
623	31	2	3	1	1	Nephrology	6	2	1	2	1	2	2	2	1	1	3	4	3	4	3	4	4	4	4	4	4	4	4	4	4	4	4	4	4	4	4	4	4	4	4	4	4	4	4	4	4	4	4
624	35	2	3	3	1	Pediatrics	11	1	2	1	1	3	1	3	2	2	4	5	4	5	5	5	5	4	5	5	5	4	5	3	4	5	5	5	3	5	4	4	4	5	5	5	5	4	5	5	4	4	5
625	42	2	3	4	3	Psychiatry	23	1	5	1	1	2	1	2	2	2	4	3	4	4	4	4	4	4	4	5	5	5	5	4	4	4	5	4	4	4	4	4	4	4	4	4	4	4	4	4	4	4	4
626	35	2	2	1	1	Pediatrics	10	1	1	3	1	2	2	2	2	2	3	3	3	3	3	3	3	3	3	3	3	3	3	3	3	3	3	3	3	3	3	3	3	3	3	3	3	3	3	3	3	3	3
627	33	2	3	2	1	Psychiatric Specialist	11	1	5	2	1	3	1	2	2	2	3	5	5	5	5	5	5	5	5	5	5	5	5	5	5	5	5	5	5	5	5	5	5	5	5	5	5	5	5	5	5	5	5
628	30	1	3	2	1	Psychiatry	6	1	4	1	1	1	1	2	2	2	4	2	5	3	3	4	4	3	4	5	4	4	4	3	3	4	4	4	4	5	4	4	4	4	4	4	4	4	4	4	3	4	4
629	33	2	3	2	1	obstetrics	3	1	5	1	1	3	2	3	2	2	2	5	4	4	5	5	5	5	5	5	5	4	4	4	3	3	4	4	4	4	4	4	1	5	4	4	3	4	4	4	4	5	4
630	36	2	2	2	1	Emergency Department	16	1	5	2	4	2	1	2	2	2	5	5	5	5	5	5	5	5	5	5	5	5	5	5	5	5	5	5	5	5	5	5	5	5	5	5	5	5	5	5	5	5	5
631	28	2	3	2	1	Gastroenterology	9	1	1	2	1	1	2	3	2	2	4	4	4	4	4	4	4	4	4	4	4	4	4	4	4	4	4	4	4	4	4	4	4	4	4	4	4	4	4	5	5	5	5
632	30	2	3	2	1	Cardiology	2	2	5	2	1	1	2	3	2	2	2	2	2	2	3	2	2	2	2	2	2	2	2	2	2	2	3	2	3	2	2	2	1	2	2	2	2	2	2	2	2	2	2
633	31	2	3	2	6	Gynecology	6	1	1	2	1	2	2	2	2	1	3	4	4	4	4	4	4	4	4	4	4	4	4	4	4	4	4	4	4	4	4	4	3	4	4	4	4	4	4	4	4	4	4
634	33	2	3	2	1	Outpatient	10	2	1	3	4	2	2	2	2	2	3	4	3	4	3	4	2	2	3	3	3	3	3	3	3	3	3	4	4	3	4	3	3	3	4	4	4	4	4	4	4	4	4
635	32	2	3	2	1	surgical	10	1	1	2	1	2	2	2	2	2	1	1	1	4	5	5	5	5	5	5	5	5	5	5	5	5	5	5	5	5	5	5	5	5	5	5	5	5	5	5	5	5	5
636	27	2	2	1	1	Stomatology	9	1	1	2	1	2	1	2	2	2	3	5	5	5	5	5	5	5	5	5	5	5	5	4	5	5	5	5	5	5	5	5	5	5	5	5	4	5	5	5	5	5	5
637	32	2	3	2	1	Pediatrics	8	2	5	2	1	2	2	2	2	2	2	4	4	5	5	5	5	5	5	5	5	5	5	4	5	5	5	5	4	4	5	5	5	5	5	5	5	5	5	5	5	5	5
638	29	2	3	2	1	Emergency	6	2	5	3	2	1	2	3	2	2	2	5	4	5	5	5	5	5	5	5	5	5	5	5	5	5	5	5	5	5	5	5	5	5	5	5	5	5	5	5	5	5	5
639	30	2	2	1	1	Pediatrics	6	1	5	2	1	3	2	3	2	2	4	4	4	4	4	4	4	4	4	4	4	4	4	4	4	4	4	4	4	4	4	4	4	4	4	4	4	4	4	4	4	4	4
640	27	2	3	2	1	Urinary	6	1	1	1	1	2	2	2	2	2	5	5	5	5	5	5	5	5	5	5	5	5	5	3	4	5	5	5	5	5	5	5	4	5	5	4	5	5	5	5	5	5	5
641	48	2	2	3	1	Obstetrics and Gynecology	30	1	1	1	1	2	1	2	2	2	4	4	4	3	4	4	4	4	4	4	4	4	4	4	3	4	4	4	4	4	4	4	3	4	4	4	3	4	4	4	4	4	4
642	32	2	3	2	1	cardiology	9	1	1	2	1	3	2	3	2	2	3	4	3	3	4	4	3	3	3	4	4	4	4	4	4	4	4	4	4	4	4	4	4	4	4	4	4	4	4	4	4	4	4
643	25	2	3	1	1	Pediatrics	1	1	5	2	1	2	2	3	2	2	5	4	3	4	5	5	5	2	4	5	5	5	5	2	5	5	5	5	4	4	4	4	4	5	5	5	4	4	5	4	4	5	5
644	34	2	3	3	6	Pediatrics	10	1	2	1	1	2	1	2	2	2	4	4	4	4	4	4	4	4	4	4	4	4	4	4	4	4	5	5	5	5	5	5	4	4	4	4	4	4	4	4	5	4	5
645	23	2	2	1	1	Orthodontics	2	1	1	2	2	1	2	2	2	2	1	5	5	5	5	5	5	5	5	5	5	5	5	5	5	5	5	5	1	5	5	5	5	5	5	5	5	5	5	5	5	5	5
646	33	2	3	2	3	Urology	8	1	3	1	1	2	2	2	2	2	4	4	4	4	4	4	4	4	4	4	4	4	4	4	4	4	4	4	4	4	4	4	3	4	4	4	4	4	4	4	4	4	4
647	48	2	2	4	6	Hospital Infection	29	2	3	1	1	2	2	2	2	2	4	4	4	5	3	4	4	4	4	4	4	4	4	4	4	4	4	4	4	4	4	4	4	4	4	4	4	4	4	4	4	4	4
648	30	2	2	1	1	Psychiatry	12	1	5	2	1	3	1	3	2	2	3	4	4	4	4	5	5	4	5	5	5	5	5	3	5	5	5	5	4	4	5	4	5	5	4	5	5	5	5	5	4	5	4
649	50	2	3	3	1	Nursing Department	30	1	3	2	1	2	2	2	2	2	3	4	4	4	4	3	3	4	4	4	4	4	2	3	2	3	4	4	3	3	4	3	3	4	2	2	2	1	3	3	2	2	3
650	29	2	3	2	1	Psychiatry	7	1	5	2	1	3	1	2	2	2	2	2	4	3	3	4	5	4	4	4	4	4	4	4	5	5	4	4	2	5	4	5	4	5	5	5	4	4	4	4	2	5	5
651	34	2	3	2	1	Pediatrics	11	1	1	2	1	2	2	2	2	2	4	4	4	4	4	4	4	4	4	4	4	4	4	4	4	4	4	4	4	4	4	4	4	4	4	4	4	4	4	4	4	4	4
652	30	2	3	3	1	Pediatrics	7	1	1	1	1	2	2	2	2	2	4	3	4	5	5	2	5	4	5	4	5	5	5	5	5	5	5	5	5	5	5	4	4	5	4	5	4	4	5	4	5	5	5
653	34	2	3	2	6	Gastroenterology Years	8	2	5	2	1	3	1	3	2	1	2	4	4	4	4	4	4	1	4	4	4	4	4	1	4	4	4	4	4	4	2	4	4	4	4	4	4	4	4	2	4	4	4
654	46	2	3	3	3	General Surgery	26	1	2	1	1	2	2	2	1	2	5	5	3	4	4	4	4	4	4	4	4	4	4	4	4	4	4	4	4	4	4	4	4	4	4	4	4	4	4	4	4	4	4
655	25	2	2	1	1	Critical Care Medicine	3	1	5	2	1	1	2	2	2	2	4	5	4	4	4	4	4	4	4	4	4	4	4	2	4	4	4	4	4	4	4	4	4	4	4	4	3	4	4	4	3	4	4
656	27	2	2	2	6	Pediatrics	7	1	5	2	2	1	2	2	2	2	3	5	4	3	5	5	5	4	4	5	5	5	5	4	5	4	5	4	3	4	5	5	4	4	5	5	5	5	4	5	5	5	5
657	29	2	2	1	6	Nephrology	7	1	1	2	4	3	1	2	2	2	4	4	4	5	5	4	4	4	4	4	4	4	4	5	4	4	4	4	4	4	4	4	5	5	4	4	4	4	5	4	4	4	4
658	30	2	2	1	1	Psychiatry	11	1	5	2	1	3	1	3	2	2	3	4	5	5	5	5	4	4	5	5	5	4	5	1	4	5	5	5	4	5	5	5	5	5	5	5	5	5	5	5	4	5	5
659	27	2	2	2	1	Respiratory Cardiology	2	1	5	1	2	1	2	2	2	2	4	4	5	4	4	4	4	4	4	4	4	4	4	4	4	4	4	4	4	5	5	5	5	5	5	5	5	5	5	5	5	5	5
660	37	2	3	3	3	ICU	18	2	2	1	1	3	1	3	2	2	3	5	5	5	5	5	5	5	5	5	5	5	5	5	5	5	5	5	4	5	5	5	5	5	5	5	5	5	5	5	5	5	5
661	26	2	2	2	6	Outpatient department	8	1	1	2	1	2	2	3	2	2	4	4	4	5	4	4	5	4	4	4	5	5	4	2	4	4	4	4	4	4	4	4	4	4	4	4	4	4	4	4	4	4	4
662	29	2	3	2	1	Oncology	6	1	1	1	1	3	2	2	2	2	4	4	4	4	4	4	4	4	4	4	4	4	4	4	4	4	4	4	4	4	4	4	4	4	4	4	4	4	4	4	4	4	4
663	22	2	1	1	1	Medical center	2	1	1	2	2	1	2	2	2	2	2	4	4	5	5	2	5	2	4	5	5	4	5	4	5	4	5	4	4	5	5	4	4	4	4	4	4	4	4	4	4	4	4
664	33	2	3	2	1	Department of Orthopedics	9	1	1	2	1	2	2	3	2	2	5	5	5	5	5	5	5	5	5	5	5	5	5	5	5	5	5	5	5	5	5	5	5	5	5	5	5	5	5	5	5	5	5
665	36	2	3	3	3	Nephrology	16	2	1	1	1	2	1	3	1	2	5	5	5	5	5	5	5	5	5	5	5	5	5	5	5	5	5	5	5	5	5	5	5	5	5	5	5	5	5	5	5	5	5
666	32	2	3	2	1	ICU	6	1	5	1	1	3	2	2	2	2	4	4	4	4	4	4	4	4	4	4	4	4	4	4	4	4	4	4	4	4	4	5	5	5	5	5	5	5	5	5	5	5	5
667	29	2	3	1	1	Five sense organs	9	1	5	2	1	2	2	3	1	1	4	4	4	4	4	4	4	4	4	4	4	4	4	4	4	4	4	4	4	4	4	4	4	4	4	4	4	4	4	4	4	4	4
668	45	2	3	3	1	Outpatient	25	2	1	2	1	2	1	2	2	2	4	4	4	4	5	5	5	5	5	5	5	5	5	3	4	4	4	5	5	5	4	4	4	4	4	4	4	4	4	4	4	4	4
669	30	2	2	2	6	Periodontology	5	1	1	2	1	3	1	3	2	2	3	4	3	3	5	4	4	4	5	5	4	2	4	2	3	4	4	2	2	4	2	3	2	2	2	3	4	2	3	4	2	4	2
670	29	2	3	2	3	Dialysis Room	6	1	1	1	1	2	1	2	2	2	3	4	4	3	4	4	4	3	5	4	4	3	5	4	4	3	5	5	4	4	4	3	4	4	4	4	4	4	4	4	3	5	5
671	27	2	3	2	1	orthopedics	3	1	5	2	1	2	2	2	2	2	4	4	4	3	4	4	4	4	4	5	4	4	5	4	5	5	5	5	4	4	4	4	5	5	4	4	4	4	4	4	4	4	4
672	26	2	3	1	6	Respiratory Cardiology	4	1	5	2	2	1	2	2	2	2	4	4	4	4	4	4	4	4	5	5	5	5	5	5	5	5	5	5	4	4	5	5	5	5	5	5	5	5	5	5	5	5	5
673	32	2	3	3	1	recovery unit	11	1	5	1	1	3	2	3	2	2	3	3	3	3	5	4	5	5	5	5	5	5	5	3	4	4	5	5	5	5	5	3	4	5	5	5	4	5	5	5	4	4	4
674	30	2	3	2	1	Outpatient	7	1	1	1	1	1	2	3	2	2	5	4	4	5	5	4	5	4	5	5	5	5	5	4	5	4	5	5	5	4	5	4	5	5	5	5	5	5	5	5	4	5	4
675	29	2	3	2	1	orthopedics	6	1	5	3	1	3	2	3	2	2	3	4	4	4	4	4	4	4	4	4	4	4	4	4	4	4	4	4	4	4	4	4	4	4	4	4	4	4	4	4	4	4	4
676	32	2	2	1	2	Operating room	9	1	1	2	1	2	1	2	2	2	4	4	4	4	4	4	4	4	4	4	4	4	4	4	4	4	4	4	4	4	4	4	4	4	4	4	4	4	4	4	4	4	4
677	32	2	3	2	3	obstetrics	10	1	3	2	1	3	2	2	2	2	5	5	5	5	5	5	5	5	5	5	5	5	5	5	5	5	5	5	4	5	5	5	5	5	5	5	5	5	5	5	5	5	5
678	26	2	3	2	1	neuroendocrine	1	1	5	2	2	1	2	3	2	2	2	4	4	5	4	4	4	4	5	4	4	4	4	3	4	4	4	4	4	4	5	4	5	3	3	4	4	3	4	4	3	4	3
679	31	2	3	2	1	Pediatrics	8	1	1	1	1	1	2	2	2	2	3	4	4	4	4	5	5	5	5	5	5	4	5	4	5	5	5	5	5	5	5	5	4	5	5	5	5	5	5	5	5	5	5
680	40	2	3	3	2	Respiratory Cardiology	14	1	3	1	1	3	1	2	2	2	2	4	4	4	3	3	3	4	4	4	4	4	4	4	4	3	4	4	3	4	4	4	4	3	3	4	3	3	4	4	3	4	3
681	32	2	3	3	3	Psychiatry	7	1	3	1	1	2	2	2	2	2	4	4	4	5	5	4	4	5	5	5	5	5	5	4	5	4	5	5	4	5	5	5	5	5	5	5	5	5	5	5	5	5	5
682	27	2	3	2	1	Chinese Medicine Rehabilitation Department	2	1	5	2	1	1	2	3	1	1	5	5	5	5	5	5	5	5	5	5	5	5	5	5	5	5	5	5	5	5	5	5	5	5	5	5	5	5	5	5	5	5	5
683	26	2	2	1	1	Internal Medicine	9	1	5	2	1	2	2	2	2	2	3	5	5	5	4	5	5	5	5	5	5	5	5	5	5	5	5	5	5	5	5	5	5	5	5	5	5	5	5	5	5	5	5
684	26	2	2	1	1	Lung Disease Oncology	3	1	5	2	1	2	2	2	2	1	4	5	5	5	5	5	5	5	5	5	5	5	5	5	5	5	5	5	5	5	5	4	4	4	4	4	4	4	4	4	4	4	4
685	29	2	3	2	1	Urology	7	2	1	2	1	2	2	2	1	1	3	4	4	4	4	4	4	3	4	4	4	4	4	4	3	3	4	4	3	4	4	4	4	4	4	4	3	4	4	4	3	4	4
686	35	2	3	3	1	Outpatient	10	1	1	1	4	2	2	3	2	2	2	3	3	4	4	4	3	3	4	4	4	4	4	3	3	3	4	4	3	3	4	3	4	4	3	3	3	4	4	4	4	4	4
687	28	2	3	2	1	Emergency Department	5	1	5	2	2	1	2	2	2	2	4	5	5	5	5	5	5	5	5	5	5	5	5	5	5	5	5	5	5	5	5	5	5	5	5	5	5	5	5	5	5	5	5
688	27	2	2	2	1	Neurology	5	1	5	2	1	1	2	2	2	2	4	4	4	4	4	4	4	4	4	4	4	4	4	4	4	4	4	4	4	4	4	4	4	4	4	4	4	4	4	4	4	4	4
689	25	2	2	1	1	Critical Care Medicine	1	1	5	2	2	1	2	2	2	2	3	5	5	4	5	5	5	5	5	5	5	5	5	4	5	5	5	5	4	5	5	5	5	5	5	5	5	5	5	5	5	5	5
690	33	2	2	2	6	Emergency	10	1	5	2	1	3	2	2	2	2	5	5	5	5	5	5	5	5	5	5	5	5	5	5	5	5	5	5	5	5	5	5	5	5	5	5	5	5	5	5	5	5	5
691	38	2	3	3	3	Respiratory	15	3	2	1	1	3	1	2	2	2	2	1	1	1	1	1	1	1	1	1	1	1	1	1	1	1	1	1	1	1	1	1	1	1	1	1	1	1	1	1	1	1	1
692	31	2	3	2	1	Internal Medicine	10	1	5	2	1	3	2	2	2	2	5	5	5	5	5	5	5	5	5	5	5	5	5	5	5	5	5	5	5	5	5	5	5	5	5	5	5	5	5	5	4	5	5
693	30	2	3	2	1	Pediatrics	5	1	5	2	1	3	2	2	2	2	3	4	4	4	4	4	4	4	4	4	4	4	4	2	4	4	4	4	4	4	4	2	2	4	4	4	4	4	4	4	4	4	4
694	31	2	3	2	3	Sterile supply room	12	1	1	1	1	3	2	2	2	2	5	5	5	5	5	5	5	5	5	5	5	5	5	5	5	5	5	5	5	5	5	5	5	5	5	5	5	5	5	5	5	5	5
695	24	2	3	1	1	Respiratory Cardiology	1	1	5	1	2	1	2	2	2	2	4	5	4	4	4	4	5	2	5	5	5	4	5	1	4	4	4	4	4	5	5	5	5	5	5	5	5	5	5	5	5	5	5
696	44	2	3	4	3	Treatment of Diseases	25	3	2	1	1	2	2	2	1	2	4	5	4	4	4	5	5	5	4	5	5	5	5	5	4	5	4	5	5	5	4	5	5	5	5	5	5	5	5	5	5	5	5
697	30	2	3	2	1	Lung Disease Oncology	8	1	1	1	1	2	1	2	1	2	5	5	5	5	5	5	5	5	5	5	5	5	5	5	5	5	5	5	5	5	5	5	5	5	5	5	5	5	5	5	5	5	5
698	32	2	3	2	1	Internal Medicine	7	1	1	2	1	3	2	2	2	1	2	3	3	4	4	4	3	3	4	4	4	4	5	3	5	5	5	5	3	5	5	5	5	5	5	5	5	5	5	5	5	5	5
699	32	2	3	1	6	fever clinics	5	1	4	2	1	3	2	2	2	2	3	3	3	3	3	3	3	3	3	3	3	3	3	3	3	3	3	3	3	3	3	3	3	3	3	3	3	3	3	3	4	4	4
700	27	2	2	2	1	Lung Disease Oncology	5	1	5	2	1	3	2	2	2	2	4	4	5	5	5	5	5	5	5	5	5	4	5	5	5	5	5	5	5	5	5	5	5	5	5	5	5	5	5	5	5	5	5
701	33	2	3	2	3	Cardiology	10	1	3	2	1	2	2	2	2	2	4	5	5	4	4	4	4	4	4	4	4	4	5	5	5	5	5	5	5	5	5	5	5	5	5	5	5	5	5	5	5	5	5
702	35	2	3	2	1	ICU	10	1	2	2	1	3	1	2	2	2	3	2	4	4	4	4	4	3	4	4	4	4	4	2	4	4	4	4	2	4	4	4	4	4	4	4	4	3	4	3	4	4	4
703	30	2	2	1	1	Sterile supply room	10	1	5	2	1	3	2	2	2	2	4	5	5	4	4	4	4	4	4	5	4	5	5	4	5	5	5	5	4	5	5	5	5	5	5	5	5	5	5	5	4	5	5
704	26	2	3	2	1	fever clinics	9	1	5	2	2	1	1	2	1	2	4	5	5	5	5	5	5	5	5	5	5	5	5	5	5	5	5	5	5	5	5	5	5	5	5	5	5	5	5	5	5	5	5
705	34	2	3	2	1	Nursing Department	13	1	1	2	4	2	2	2	2	2	2	2	2	5	2	2	5	2	5	5	2	5	5	5	4	3	4	4	4	4	2	2	3	3	2	2	2	1	2	2	3	4	2
706	22	2	2	1	6	Oncology	1	1	5	2	2	1	2	3	2	2	2	1	1	1	5	5	5	5	5	5	4	5	4	4	4	4	4	4	4	4	4	4	4	4	4	4	4	4	4	5	5	5	5
707	32	2	3	2	1	Respiratory	10	1	1	2	1	3	2	2	2	1	4	2	4	4	4	5	4	3	5	5	5	5	4	4	4	4	5	5	4	5	4	4	4	5	3	5	3	4	4	4	4	4	4
708	25	2	2	1	1	Emergency	1	2	1	1	1	1	1	2	2	2	4	3	4	4	4	4	4	4	4	4	4	4	4	4	4	4	4	4	4	4	4	4	4	4	4	4	4	4	4	4	4	4	4
709	33	2	3	3	2	ICU	10	1	5	2	1	3	1	3	2	2	2	4	4	4	4	4	4	4	4	4	4	4	4	4	4	4	4	4	4	4	4	4	4	4	4	4	4	4	4	4	4	4	4
710	30	2	3	2	1	fever clinics	6	1	5	2	1	3	2	2	2	2	5	5	5	5	5	5	5	5	5	5	5	5	5	5	5	5	5	5	5	5	5	5	5	5	5	5	5	5	5	5	5	5	5
711	27	2	3	2	1	Anorectal	2	1	3	2	1	1	2	3	2	2	1	5	5	5	5	5	5	5	5	5	5	5	5	5	5	5	5	5	5	5	5	5	5	5	5	5	5	5	5	5	5	5	5
712	28	2	3	2	1	Psychiatry	4	1	5	1	2	1	1	2	2	2	4	5	4	4	4	5	5	4	5	5	5	5	5	3	5	5	5	5	4	5	5	5	5	5	4	4	4	4	4	4	4	4	4
713	28	2	3	2	1	Emergency	4	2	5	1	1	2	2	3	2	2	4	5	4	4	4	4	4	5	5	5	5	4	5	4	5	5	5	5	5	5	5	4	4	4	4	4	4	4	4	5	5	5	5
714	32	2	3	2	1	Outpatient	10	1	1	1	1	3	2	2	2	2	4	4	4	5	4	4	4	4	5	4	5	5	5	4	5	4	4	5	5	4	5	5	5	5	5	5	4	4	4	4	4	4	5
715	40	2	1	2	1	Nursing Department	28	1	1	2	1	2	2	2	2	2	4	4	4	4	4	5	4	4	5	4	4	4	4	4	4	5	5	5	4	4	4	4	4	4	4	5	4	4	4	5	4	4	4
716	27	2	2	1	1	Cardiology	6	1	5	2	2	1	2	2	2	2	3	5	3	3	3	3	3	3	3	3	3	3	3	3	3	3	3	3	3	3	3	3	3	3	3	3	3	3	3	3	3	3	3
717	27	2	2	1	1	Operating room	2	2	5	2	1	2	2	3	2	2	4	4	4	4	4	4	5	4	4	4	4	4	4	2	4	4	5	5	4	4	4	4	4	4	4	5	4	4	4	4	5	4	4
718	25	2	2	1	1	Operating room	1	1	1	2	2	1	2	2	2	2	2	5	4	4	5	5	5	5	5	5	5	5	5	1	5	5	5	5	4	5	5	5	5	5	5	5	5	5	5	5	5	5	5
719	48	2	3	4	4	Nursing Department	30	2	2	1	1	2	1	3	2	2	4	4	5	4	4	4	4	4	4	4	4	4	5	4	4	4	4	5	4	4	4	4	4	4	4	4	4	4	4	4	4	4	4
720	25	2	2	1	1	fever clinics	5	1	5	2	1	2	2	2	2	2	1	5	5	4	5	5	5	5	2	5	5	1	5	1	4	5	5	5	3	5	5	4	1	5	5	5	5	5	5	4	4	5	5
721	28	2	3	2	6	Cardiology	4	1	5	2	1	2	2	2	2	2	4	5	3	5	4	3	4	4	4	4	5	5	5	3	4	4	5	4	4	4	4	3	4	5	5	5	5	5	5	5	4	5	5
722	46	2	3	4	4	Nursing Department	28	4	4	2	1	3	2	2	2	2	4	5	4	5	5	5	5	5	5	5	5	5	5	5	5	5	5	5	5	4	5	3	5	5	5	5	4	5	5	5	5	5	5
723	23	2	2	1	1	Emergency Department	1	1	5	2	1	1	2	3	2	2	4	5	4	4	4	4	4	4	4	4	4	1	4	1	4	4	4	4	4	4	4	4	4	4	4	4	4	4	4	4	4	4	4
724	24	2	2	1	1	Internal Medicine	3	1	5	2	2	1	2	2	2	2	2	4	4	4	4	4	4	4	4	4	4	4	4	4	3	4	4	4	3	4	4	4	4	4	4	4	4	4	4	4	4	4	4
725	30	2	2	2	1	Emergency	9	1	1	2	1	3	1	2	2	2	4	5	5	5	5	5	5	5	5	5	5	5	5	5	5	5	5	5	5	5	5	5	5	5	5	5	5	5	5	5	5	5	5
726	26	2	2	1	1	Sterile supply room	7	1	1	2	1	3	2	1	2	2	4	4	4	4	4	4	4	4	4	4	4	4	4	4	4	4	4	4	4	4	4	4	4	4	4	4	4	4	4	4	4	4	4
727	28	2	3	2	1	Emergency Department	5	1	5	2	1	2	2	2	2	2	4	3	4	5	5	4	5	4	4	5	5	5	5	4	5	5	5	5	4	5	5	3	5	5	4	5	4	3	5	5	4	5	5
728	32	2	3	3	1	Neuroendocrinology	9	1	5	1	1	3	2	2	2	2	2	3	3	4	4	4	4	3	4	4	5	3	5	4	4	4	5	4	4	4	5	4	4	4	4	4	3	3	4	4	4	4	4
729	26	2	3	2	1	Operating room	7	2	5	1	1	2	2	2	2	2	3	4	4	4	4	4	4	4	4	4	4	4	4	4	4	4	4	4	4	4	4	4	4	4	4	4	4	4	4	4	4	4	4
730	28	1	2	1	1	Anesthesiology operating room	3	1	5	2	2	1	2	2	2	2	5	5	5	5	5	5	5	5	5	5	5	5	5	5	5	5	5	5	5	5	5	5	5	5	5	5	5	5	5	5	5	5	5
731	31	2	3	2	1	dermatology	6	1	5	2	1	2	2	2	2	2	1	2	4	5	5	5	1	2	5	5	5	5	5	1	5	5	5	5	3	5	5	3	4	5	3	5	4	5	5	5	5	5	5
732	26	2	3	1	1	icu	3	1	5	2	2	1	2	2	2	2	3	4	4	4	4	4	4	4	4	4	4	4	4	4	4	4	4	4	4	4	3	3	4	4	4	4	4	4	4	4	4	4	4
733	23	2	2	1	1	Critical Care Medicine	2	1	5	2	2	1	2	2	2	2	2	4	4	5	5	4	4	4	4	4	5	4	5	4	4	4	4	4	4	4	4	4	4	4	4	4	4	4	4	4	4	4	4
734	36	2	2	2	3	Critical Care Medicine	10	1	2	2	1	3	1	2	2	2	4	5	5	5	5	5	5	5	5	5	5	5	5	5	5	5	5	5	5	5	5	5	5	5	5	5	5	5	5	5	5	5	5
735	33	2	3	2	2	Gastroenterology	10	1	5	2	1	3	2	2	2	2	2	5	4	5	4	4	4	4	5	5	5	5	5	4	5	5	5	4	3	4	5	4	5	5	5	5	5	4	4	4	4	4	4
736	46	2	3	4	3	fever clinics	26	2	2	1	1	2	2	2	2	1	4	5	4	3	5	5	5	5	5	5	5	5	5	3	3	4	5	5	5	5	5	5	5	5	5	5	5	5	5	5	5	5	5
737	36	2	3	3	1	Internal Medicine	12	1	2	2	3	2	1	2	2	2	2	5	4	5	5	5	5	5	5	5	5	5	5	2	5	5	5	5	4	4	5	4	5	5	5	5	5	5	5	5	5	5	5
738	40	2	3	3	3	obstetrics	20	1	1	1	1	2	2	2	2	2	4	4	3	4	4	4	4	4	4	4	4	4	4	4	4	4	4	4	4	4	4	4	4	4	4	4	4	4	4	4	4	4	4
739	29	2	2	2	1	fever clinics	8	1	5	2	1	3	2	2	2	2	3	5	3	5	5	5	5	3	5	5	5	5	3	1	5	5	5	3	4	5	4	3	5	5	5	5	5	5	5	5	5	5	5
740	33	2	3	2	1	Sterile supply room	8	1	1	2	1	3	2	2	2	2	2	4	4	4	5	5	5	3	4	4	5	4	5	5	5	5	5	5	5	4	5	5	5	5	5	5	4	4	5	5	4	5	4
741	21	2	1	1	1	Gastroenterology	3	1	5	2	2	1	2	2	2	2	4	5	4	3	5	5	5	3	5	5	5	5	5	4	5	5	4	4	4	4	4	4	5	5	4	5	4	3	4	4	4	4	4
742	30	2	3	2	6	Pediatrics	8	1	5	1	1	2	2	2	2	2	4	5	5	5	5	5	5	5	5	5	5	5	5	5	5	5	5	5	1	5	5	5	5	5	5	5	5	5	5	5	5	5	5
743	29	2	3	2	1	Pediatrics	6	1	1	2	1	2	1	2	2	2	2	4	4	3	4	4	5	5	4	5	5	5	4	4	4	4	5	4	4	4	4	4	4	5	5	5	5	4	5	5	4	5	5
744	33	2	3	3	1	Gastroenterology	10	2	1	1	1	3	1	2	2	2	4	4	4	4	4	4	4	4	4	4	4	4	4	4	4	4	4	4	4	4	4	4	4	4	4	4	4	4	4	4	4	4	5
745	27	2	3	2	6	Pediatrics	4	1	5	2	2	1	2	2	2	2	2	3	3	5	4	4	4	3	4	4	4	4	5	1	4	3	5	4	3	4	4	3	5	5	3	4	3	3	4	4	3	5	4
746	25	2	2	1	1	Operating room	6	1	1	2	1	2	2	2	2	2	1	1	1	1	1	1	1	1	1	1	1	1	1	1	1	1	1	1	1	1	1	1	1	1	1	1	1	1	1	1	1	1	1
747	29	2	3	2	1	Critical Care Medicine	5	1	5	2	1	2	2	2	2	2	4	4	4	4	4	4	4	4	4	4	4	4	4	4	4	4	4	4	3	4	4	4	4	4	4	4	4	4	4	4	4	4	4
748	31	2	3	3	1	fever clinics	10	2	5	1	1	3	2	2	2	2	5	5	4	4	4	4	5	2	5	5	4	5	4	4	4	4	5	4	4	4	4	4	4	4	4	4	4	4	4	4	4	4	4
749	23	2	2	1	1	Gastroenterology	1	1	5	2	2	1	2	2	2	2	4	5	4	5	5	5	5	3	5	5	5	4	5	3	5	5	5	5	4	5	5	4	5	5	5	5	5	5	5	5	5	5	5
750	30	2	3	2	1	Diabetic Nephropathy	6	1	5	2	1	3	2	2	2	2	2	5	5	4	5	5	5	5	5	5	5	5	5	5	5	5	5	5	5	5	5	5	5	5	5	5	5	5	5	5	5	5	5
751	43	2	2	2	1	Treatment of Diseases	9	1	1	2	1	2	2	2	2	2	3	3	3	3	3	3	3	3	3	3	3	4	3	3	3	3	3	3	3	3	3	3	3	3	3	3	3	3	3	3	3	3	3
752	34	2	3	2	1	Critical Care Medicine	10	1	1	1	1	2	1	2	1	2	4	5	5	5	5	5	5	5	5	5	5	5	5	5	5	5	5	5	5	5	5	5	5	5	5	5	5	5	5	5	5	5	5
753	33	2	3	3	3	Inside	10	1	2	2	1	3	2	2	2	2	3	4	4	4	4	4	4	4	4	4	4	4	4	4	4	4	4	4	4	4	4	4	4	4	4	4	4	4	4	4	4	4	4
754	28	2	2	2	1	dermatology	8	1	5	2	2	1	2	3	2	2	4	4	4	5	5	4	5	4	5	5	5	5	5	5	5	5	5	4	5	5	5	5	4	5	4	5	5	5	5	5	5	5	5
755	26	2	2	1	1	Orthodontics	3	1	1	2	1	1	2	2	2	2	5	5	5	5	5	5	5	5	5	5	5	5	5	5	5	5	5	5	5	5	5	5	5	5	5	5	5	5	5	5	5	5	5
756	28	2	3	2	1	Operating room	6	1	5	2	2	1	1	2	2	2	3	4	4	5	5	5	5	4	4	5	4	4	4	2	5	5	4	4	4	4	4	5	5	5	5	5	5	5	5	5	4	5	5
757	45	2	3	3	3	dermatology	20	3	2	1	4	2	2	2	2	2	5	5	5	5	5	5	5	5	5	5	5	5	5	5	4	5	5	5	5	5	5	5	5	5	5	5	5	5	5	5	5	5	5
758	27	2	2	1	1	dermatology	3	1	5	2	1	2	2	2	2	2	5	5	5	5	5	5	5	5	5	5	5	5	5	2	4	4	4	5	5	5	5	4	5	5	5	5	5	5	5	5	5	5	5
759	45	2	2	3	3	Gastroenterology	26	2	2	1	1	2	2	2	2	2	4	4	4	4	4	4	4	4	4	4	4	4	4	4	4	4	5	5	5	5	4	4	5	5	5	5	5	4	5	5	4	4	5
760	27	2	2	1	1	Lung Disease Oncology	7	1	5	2	1	4	2	2	2	2	4	5	5	5	5	5	5	2	5	5	5	5	5	4	5	5	4	5	5	5	5	5	5	5	5	5	4	5	5	5	5	5	5
761	23	2	2	1	1	Cardiology	1	1	1	2	2	1	2	1	2	2	5	5	5	5	5	5	5	5	5	5	5	5	5	5	5	5	5	5	5	5	5	5	5	5	5	5	5	5	5	5	5	5	5
762	51	2	1	2	1	Supply Room	30	1	1	1	2	2	1	2	2	2	4	4	5	5	5	5	5	5	5	5	5	5	5	5	5	5	5	5	5	5	5	5	5	5	5	5	5	5	5	5	5	5	5
763	27	2	2	1	1	Critical Care Medicine	7	1	5	2	1	3	2	2	2	2	1	1	1	1	1	1	1	1	1	1	1	1	1	3	1	1	1	1	1	1	1	1	1	1	1	2	2	3	3	3	3	1	1
764	24	2	2	1	6	Pediatrics	2	1	5	2	2	1	2	2	2	2	5	5	5	4	5	5	5	5	5	5	5	5	5	5	5	5	5	5	5	5	5	5	5	5	5	5	5	5	5	5	5	5	5
765	31	2	3	2	1	diabetes	10	1	1	2	1	3	2	2	2	2	3	4	4	4	4	4	5	4	4	5	5	4	5	3	5	5	5	5	4	4	4	4	4	5	4	5	4	4	4	4	4	5	5
766	33	2	3	2	1	Brain Disease	10	1	1	2	1	3	2	2	2	2	3	4	4	5	5	5	5	5	5	5	5	5	5	3	5	5	5	5	4	4	4	4	4	4	4	4	4	4	4	4	5	5	5
767	29	2	3	2	1	Diabetic nephropathy	4	1	5	3	2	1	2	2	2	2	3	4	4	4	4	4	4	4	4	4	4	4	4	4	4	4	4	4	4	4	4	4	4	4	4	4	4	4	4	4	3	4	4
768	28	2	2	2	1	endocrine	6	1	5	2	1	2	2	2	2	2	2	4	3	4	4	4	4	3	3	4	4	4	4	3	4	4	4	4	4	4	4	4	4	5	4	4	3	3	4	4	3	4	4
769	28	2	3	2	1	Pediatrics	6	1	1	1	1	2	2	2	2	1	4	4	4	4	4	4	4	4	4	4	4	4	4	4	4	4	4	4	4	4	4	4	4	4	4	4	4	4	4	4	4	4	4
770	26	2	2	2	1	surgical	7	1	5	3	2	1	2	2	2	2	5	5	5	5	5	5	5	5	5	5	5	5	5	5	5	5	5	5	5	5	5	5	5	5	5	5	5	5	5	5	5	5	5
771	29	2	3	2	1	Operating room	10	1	5	2	1	3	2	2	2	2	2	5	5	5	5	5	5	5	5	5	5	5	5	5	5	5	5	5	5	5	5	5	5	5	5	5	5	5	5	5	5	5	5
772	25	2	2	1	1	Pediatrics	2	1	5	2	1	2	2	3	2	2	2	1	3	4	4	1	1	2	3	5	5	2	4	1	4	4	4	3	1	3	2	2	2	2	2	4	1	1	2	2	1	1	4
773	32	2	3	2	1	Hemodialysis Room	9	1	1	2	1	1	1	3	2	2	4	4	4	5	5	5	5	5	5	5	5	5	5	5	5	5	5	5	5	5	5	5	5	5	5	5	5	5	5	5	5	5	5
774	37	2	2	3	1	Nephrology	17	1	1	1	4	3	2	3	2	2	2	4	4	4	5	5	5	5	4	4	5	4	5	5	5	5	5	5	5	5	5	4	4	5	4	4	4	4	5	5	4	4	5
775	29	2	3	3	3	Endocrinology	6	2	1	1	1	3	2	2	2	2	5	4	4	4	5	5	5	5	5	5	5	4	5	5	5	5	4	5	5	5	5	4	4	4	5	5	5	5	5	5	5	5	5
776	27	2	3	1	1	Gastroenterology	4	1	1	2	1	1	2	2	2	2	4	5	4	3	4	3	4	4	4	4	4	4	4	4	4	4	5	5	4	4	4	4	4	4	4	4	4	4	4	4	4	4	4
777	29	1	2	2	1	Psychiatry	4	1	5	2	2	1	2	2	2	2	2	4	2	5	4	5	3	4	5	5	5	4	2	2	5	4	5	4	2	4	4	4	2	4	5	5	3	5	4	3	2	5	4
778	30	2	3	2	6	Children's Rehabilitation Department	10	1	1	1	1	2	1	3	1	2	5	5	5	5	5	5	5	5	5	5	5	5	5	5	5	5	5	5	5	5	5	5	5	5	5	5	5	5	5	5	5	5	5
779	29	2	3	1	1	Pediatrics	4	1	5	2	1	2	2	2	2	2	4	2	4	2	4	2	2	2	4	4	4	4	4	3	3	4	4	4	3	4	4	4	4	4	2	4	3	3	3	3	1	4	3
780	20	2	2	1	1	obstetrics	1	1	5	2	2	1	2	2	2	2	4	5	5	5	5	5	5	3	5	5	5	2	5	3	5	5	5	5	4	5	4	5	5	5	5	5	5	3	5	4	5	5	5
781	26	2	3	2	1	orthopedics	2	1	5	2	2	1	2	2	2	2	1	2	3	4	2	2	2	2	2	2	2	2	2	2	2	2	2	2	2	2	2	2	2	2	2	2	2	2	2	2	2	2	2
782	30	2	3	2	1	obstetrics	4	1	1	2	1	2	1	2	2	2	3	4	4	4	4	4	4	4	4	4	4	4	4	4	4	4	4	4	4	4	4	4	4	4	4	4	4	4	4	4	4	4	4
783	40	2	3	3	4	Nursing Department	20	2	3	1	1	2	2	2	1	1	4	5	5	5	5	5	5	5	5	5	5	5	5	4	5	5	5	5	5	5	5	5	4	5	5	5	5	5	5	5	4	5	5
784	30	2	3	2	1	orthopedics	6	1	5	2	1	3	2	2	2	2	2	4	2	2	2	2	4	4	4	4	4	4	4	2	4	2	4	4	4	2	4	2	2	4	4	4	2	2	4	4	4	2	4
785	36	2	2	2	1	fever clinics	10	1	5	2	1	3	2	2	2	2	2	3	5	4	4	4	4	3	4	4	4	4	5	2	4	4	4	4	4	4	4	4	4	4	4	4	4	4	4	4	4	4	4
786	22	2	1	1	1	Cardiology	3	1	5	2	2	1	1	2	2	2	4	4	4	4	4	3	3	4	2	3	3	2	2	3	3	3	3	3	3	3	3	3	4	4	4	3	3	3	3	3	3	3	3
787	29	2	3	2	1	Pediatrics	4	1	5	2	1	2	2	2	2	2	2	4	3	4	5	5	5	5	4	5	5	5	5	2	5	5	5	5	4	5	5	4	4	4	4	4	4	4	4	4	5	4	4
788	26	2	2	2	2	Critical Care Medicine	8	1	5	2	1	2	1	2	2	2	2	3	3	3	4	4	3	3	4	4	4	4	4	3	3	3	4	4	1	4	4	3	4	4	4	4	2	3	3	4	2	4	3
789	28	2	2	1	6	Operating room	7	1	5	2	1	2	2	3	2	2	2	3	2	2	4	5	5	3	5	5	5	4	4	4	4	4	4	5	5	5	5	5	5	5	5	5	5	5	5	5	4	5	5
790	30	2	2	1	1	Gynecology	8	1	1	2	1	3	2	2	2	2	1	4	3	4	4	3	4	4	4	4	4	4	4	1	2	4	4	4	3	4	4	4	1	4	4	4	4	2	4	4	2	4	4
791	25	2	3	2	1	Anorectal	6	1	5	2	1	2	2	2	2	2	3	4	4	5	4	4	4	4	4	4	4	4	4	4	4	4	4	4	4	4	4	4	4	4	4	4	4	4	4	4	4	4	4
792	28	2	2	1	6	Operating room	7	1	5	2	1	2	2	3	2	2	2	3	2	2	4	5	5	3	5	5	5	4	4	4	4	4	4	5	5	5	5	5	5	5	5	5	5	5	5	5	4	5	5
793	30	2	3	2	1	Anorectal	10	1	5	2	1	2	2	2	2	2	3	4	4	4	4	4	4	4	4	4	4	4	4	4	4	4	4	4	4	4	4	4	4	4	4	4	4	4	4	4	4	4	4
794	32	2	3	2	1	Children's Rehabilitation Department	10	1	1	2	1	2	2	3	1	1	4	4	5	5	5	5	5	5	5	5	5	5	5	5	5	5	5	5	5	5	5	5	5	5	5	5	5	5	5	5	5	5	5
795	34	2	3	2	1	General Surgery	12	1	2	2	1	2	2	2	2	2	4	3	5	2	4	5	5	5	4	5	5	5	5	4	4	5	5	5	4	5	5	5	5	5	5	5	5	5	5	5	5	5	5
796	22	2	2	1	1	endocrine	2	1	5	2	2	1	2	2	2	2	2	3	3	3	4	4	4	4	5	4	5	3	5	2	5	4	5	5	4	4	4	4	4	4	4	4	4	4	4	4	4	4	4
797	22	2	1	1	1	Spleen and Stomach	3	1	5	2	2	1	2	2	2	2	4	5	5	5	5	5	5	5	5	5	5	5	5	5	5	5	5	5	5	5	5	5	5	5	5	5	5	5	5	5	5	5	5
798	33	2	2	2	1	recovery unit	11	1	1	1	1	3	2	3	2	2	5	5	5	5	5	5	5	5	5	5	5	5	5	3	5	5	5	5	5	5	5	5	5	5	5	5	5	5	5	5	5	5	5
799	23	2	2	1	1	Psychiatry	6	1	5	2	2	1	1	2	2	2	4	5	4	3	4	4	4	4	5	5	3	4	4	4	4	4	5	5	4	4	4	3	4	5	4	4	4	5	4	4	5	5	5
800	24	2	2	1	1	Pediatrics	2	1	5	2	1	1	2	2	2	2	2	5	5	5	5	5	5	5	5	5	5	5	5	1	5	5	4	5	5	5	5	5	5	5	5	5	5	5	5	5	5	5	5
801	32	2	2	2	3	Anorectal	12	1	2	2	1	2	2	2	2	2	3	4	4	5	4	5	5	3	4	5	4	5	5	5	5	4	4	4	3	4	4	4	4	4	4	4	4	4	4	4	4	4	4
802	24	2	2	1	1	Cardiovascular Surgery	6	1	5	2	2	1	2	3	2	2	3	4	4	2	4	3	4	4	4	4	4	4	3	1	5	4	4	4	4	3	4	4	4	4	4	3	4	4	5	4	3	4	5
803	34	2	3	3	1	Pediatrics	10	1	1	2	1	3	2	2	2	2	4	4	4	4	4	4	4	4	4	4	4	4	4	4	4	4	4	4	4	4	4	4	4	4	4	4	4	4	4	4	4	4	4
804	25	2	1	1	1	Pediatrics	3	1	1	2	1	2	2	2	2	2	1	4	4	4	4	4	3	4	3	4	4	4	4	3	4	4	4	4	3	4	3	4	4	4	3	4	4	3	3	3	3	3	3
805	29	2	3	2	1	Operating room	6	1	1	2	1	3	2	2	2	2	4	4	4	4	4	4	4	4	5	5	4	4	4	4	4	4	4	4	4	4	4	4	4	4	4	4	4	4	4	4	4	4	4
806	27	2	2	2	1	Respiratory Medicine	5	1	5	2	1	1	2	2	2	2	4	4	4	4	4	4	4	4	3	3	4	3	3	2	3	4	5	4	3	4	4	4	4	5	4	4	3	4	4	3	1	2	5
807	32	2	3	2	1	Lung Disease Oncology	7	1	1	2	1	3	2	2	2	2	2	1	4	4	4	5	5	4	4	5	4	2	4	2	4	5	5	5	4	5	5	4	5	5	5	5	4	5	5	5	5	5	5
808	29	2	2	2	1	Encephalopathy	7	1	5	2	1	2	2	2	2	2	2	3	4	5	5	5	4	3	4	4	4	4	5	4	5	5	5	5	5	5	5	5	5	5	4	5	3	4	4	4	4	4	4
809	30	1	3	2	1	Operating room	5	1	5	2	1	1	2	2	2	2	4	4	4	4	4	4	4	4	4	4	4	4	4	4	4	4	4	4	4	4	4	4	4	4	4	4	4	4	4	4	4	4	4
810	27	2	2	2	6	orthopedics	7	1	2	1	1	2	2	2	2	2	4	3	3	3	3	3	4	4	4	4	4	4	4	4	4	4	4	4	4	4	4	4	4	4	4	4	4	4	4	4	4	4	4
811	37	2	3	3	2	Integrated Branch	17	1	1	1	1	2	2	2	2	2	5	4	5	5	5	5	5	5	5	5	5	5	5	5	5	5	5	5	5	5	5	5	5	5	5	5	5	5	4	5	4	5	5
812	31	2	3	2	1	recovery unit	3	1	5	2	1	2	2	3	2	2	4	5	5	5	5	5	5	5	5	5	5	5	5	5	5	5	5	5	5	5	5	5	5	5	5	5	5	5	5	5	5	5	5
813	29	2	3	2	3	Anorectal	8	1	1	1	1	2	2	2	2	2	4	2	4	5	5	5	4	5	5	5	5	5	5	5	5	5	5	5	5	5	5	5	5	5	5	5	5	5	5	5	5	5	5
814	26	2	2	1	1	Pediatrics	3	1	1	2	2	1	2	2	2	2	4	4	4	4	4	4	4	4	4	4	4	4	4	4	4	4	4	4	4	4	4	4	4	4	4	4	4	4	4	4	4	4	4
815	32	2	3	1	1	obstetrics	8	1	5	2	1	3	2	2	2	2	4	2	3	5	4	5	5	5	5	5	5	5	5	1	5	5	5	5	5	5	5	5	5	5	5	5	5	5	5	5	5	5	5
816	25	2	2	1	1	Psychiatry	4	1	5	2	2	1	2	2	2	2	4	4	5	5	5	5	5	5	5	5	5	5	5	5	5	5	5	5	5	5	5	5	5	5	5	5	5	5	5	5	5	5	5
817	26	2	2	2	1	Recovery	4	1	1	1	1	2	1	2	2	2	5	5	5	5	5	5	5	5	5	5	5	5	5	5	5	5	5	5	5	5	5	5	5	5	5	5	5	5	5	5	5	5	5
818	45	2	2	4	4	Nursing Department	23	1	4	1	1	2	2	2	2	2	1	4	4	5	5	5	4	4	5	5	5	5	5	4	3	4	5	5	2	5	3	4	5	5	5	5	4	2	4	5	4	4	5
819	27	2	3	1	6	Emergency	7	1	5	2	1	2	2	2	2	2	3	3	4	5	5	5	5	5	5	5	5	5	5	5	5	5	5	5	5	5	5	5	5	5	5	5	5	5	5	5	5	5	5
820	29	1	2	1	1	Emergency Department	3	1	5	2	1	2	2	2	1	2	4	5	4	4	4	4	4	4	4	4	4	4	4	4	4	4	4	4	4	4	4	4	4	4	4	4	4	4	4	4	4	4	4
821	27	2	3	2	1	Five sense organs	5	1	1	2	1	3	2	2	1	2	4	4	4	4	4	4	4	4	4	4	4	4	4	4	4	4	4	4	4	4	4	4	4	4	4	4	4	4	4	4	4	4	4
822	24	2	2	2	1	Gynecology	4	1	5	2	2	1	2	2	2	2	3	4	4	3	4	4	4	4	4	4	5	4	5	4	5	5	5	5	4	4	4	4	5	4	4	5	4	4	5	5	3	5	5
823	23	2	2	1	6	icu	2	1	5	2	2	1	2	2	2	2	2	4	4	4	4	4	4	4	4	4	4	4	4	4	4	4	4	5	4	4	4	4	4	4	4	4	4	4	4	4	4	4	4
824	37	2	3	3	3	Internal Medicine	18	1	2	2	1	2	2	3	2	2	4	5	5	4	5	5	5	5	5	5	5	5	5	5	4	5	5	5	5	5	5	5	5	5	5	5	5	5	5	5	5	5	5
825	26	2	2	2	1	Respiratory Medicine	2	1	1	2	1	2	2	2	2	2	4	5	5	5	4	4	4	4	4	4	4	4	4	4	4	4	4	4	4	4	4	4	4	4	4	4	4	4	4	4	4	4	4
826	27	2	2	1	1	Diabetes	7	1	1	2	1	2	2	2	2	2	4	1	3	4	4	4	3	4	4	4	4	4	4	3	3	4	2	3	3	2	3	3	3	3	3	4	2	2	3	4	1	3	3
827	29	2	3	2	1	recovery unit	5	2	5	1	1	2	2	3	2	2	2	2	2	4	3	3	3	3	3	4	4	3	4	3	4	4	4	4	4	3	3	4	2	4	4	4	2	2	4	3	2	4	3
828	26	1	2	1	1	Emergency Department	3	1	5	2	2	1	2	2	1	1	4	4	4	4	4	4	4	4	4	4	4	4	4	4	4	4	4	4	4	4	4	4	4	4	4	4	4	4	4	4	4	4	4
829	32	2	3	2	1	Obstetrics and Gynecology	8	1	5	2	4	2	1	2	2	2	5	5	5	5	5	5	5	5	5	5	5	5	5	5	5	5	5	5	2	5	5	5	5	5	5	5	5	5	5	5	5	5	5
830	34	2	3	2	3	Isolation ward	12	2	5	2	1	2	1	2	2	2	3	4	4	4	4	5	4	5	4	4	5	4	5	5	5	5	5	5	5	5	5	4	4	5	5	5	4	4	4	4	4	4	4
831	28	2	3	2	6	endocrine	5	1	5	1	1	1	2	2	2	2	4	4	4	4	4	4	4	4	4	4	4	4	4	3	4	4	4	4	3	4	4	4	4	4	4	4	4	4	4	4	3	4	4
832	37	2	3	3	3	Department of Brain Disease and Department of Heart Disease	19	2	3	1	1	3	2	2	1	2	2	5	5	4	5	5	4	5	5	5	5	5	5	5	4	4	5	5	5	5	5	5	5	5	5	5	5	5	5	5	5	5	5
833	35	2	2	2	1	Stomatology	10	1	1	1	1	3	1	2	2	2	4	5	5	5	5	4	5	5	5	5	5	5	5	5	5	5	5	5	5	5	5	5	5	5	5	5	5	5	5	5	5	5	5
834	25	2	3	1	1	Emergency	3	1	5	3	1	1	2	2	2	2	3	3	4	3	4	4	4	4	4	4	4	4	4	4	4	4	4	4	4	4	4	4	4	4	4	4	4	4	4	4	4	4	4
835	28	2	3	2	1	Abdominal Surgery	2	2	5	1	2	1	2	2	2	2	3	4	4	5	4	5	4	2	4	4	5	3	5	2	5	5	4	4	3	4	2	4	1	4	4	5	4	5	4	5	3	5	5
836	28	2	2	1	1	Pediatrics	4	1	1	2	1	3	2	2	2	1	4	5	4	4	4	4	4	5	4	5	5	5	5	3	4	5	5	5	4	5	4	3	4	4	4	5	4	3	4	4	3	3	3
837	25	2	2	1	1	Chiropractic	5	1	5	2	1	2	2	2	2	2	4	4	4	4	4	4	4	4	4	4	4	4	4	4	4	4	4	4	4	4	4	4	4	4	4	4	4	5	5	5	4	4	4
838	25	2	3	2	1	Urology	2	1	5	2	1	1	2	2	2	2	1	4	4	4	5	5	4	4	4	5	5	5	4	2	4	4	4	4	2	4	4	4	4	4	4	4	4	5	4	4	4	4	4
839	29	2	3	2	1	Obstetrics and Gynecology	6	1	5	1	1	2	1	2	1	1	2	3	4	4	4	5	5	5	5	5	5	5	5	5	5	5	5	5	2	5	5	5	5	5	5	5	5	5	5	5	5	5	5
840	28	2	3	2	1	orthopedics	9	2	5	2	1	2	2	2	2	2	2	4	4	5	5	5	4	3	5	5	5	4	4	2	5	4	5	5	2	2	4	2	4	5	3	5	2	2	5	5	4	4	4
841	29	2	3	2	6	obstetrics	10	1	5	1	1	3	2	3	2	2	2	3	3	2	5	5	5	3	4	5	4	1	4	1	3	4	5	5	3	4	4	3	4	4	4	4	2	2	4	2	2	2	4
842	29	2	3	2	3	Tuina	9	2	2	1	1	2	2	2	2	2	3	5	5	5	5	5	5	5	5	5	5	5	5	5	5	5	5	5	4	5	4	5	5	5	4	5	5	5	5	5	4	5	5
843	25	2	2	1	1	Emergency Department	6	1	5	2	1	1	1	2	2	2	4	4	4	5	5	5	5	5	5	5	5	5	5	5	5	5	5	5	5	5	5	5	5	5	5	5	5	5	5	5	5	5	5
844	27	2	2	1	1	Anorectal	8	1	5	2	2	1	2	2	2	2	2	2	2	3	4	3	3	3	3	3	3	3	3	3	3	3	3	3	3	2	4	4	4	5	4	4	4	4	4	4	3	3	2
845	27	2	2	1	1	Rehabilitation Medicine	4	1	5	2	2	1	2	2	2	2	4	4	4	4	4	4	4	4	4	4	4	4	4	4	4	4	4	4	4	4	4	4	4	4	4	4	4	4	4	4	4	4	4
846	36	2	3	3	1	surgical	10	2	1	1	1	3	1	2	2	2	3	4	4	4	5	4	4	4	4	4	4	4	4	4	4	4	4	4	4	4	4	4	4	4	4	4	4	4	4	4	3	4	4
847	26	2	3	2	6	Internal Medicine	2	1	1	2	1	2	2	2	2	2	3	4	4	4	4	4	4	4	4	4	4	4	4	4	4	4	4	4	4	4	4	4	4	4	4	4	4	4	4	4	4	4	4
848	30	2	2	2	1	dermatology	10	1	5	2	1	3	2	2	2	2	5	5	5	5	5	5	5	5	5	5	5	5	5	5	5	5	5	5	5	5	5	5	5	5	5	5	5	5	5	5	5	5	5
849	30	2	3	2	3	Gastroenterology	10	3	1	1	1	2	2	2	2	2	3	4	4	3	4	3	3	4	4	4	4	4	4	3	2	4	4	4	4	4	4	4	4	4	4	4	4	4	4	4	4	4	4
850	30	2	3	2	1	Logistics functions	7	1	1	1	1	2	2	2	2	2	3	4	3	3	4	3	3	3	4	4	4	4	4	3	3	3	4	4	3	4	4	3	3	4	3	4	3	3	4	3	3	4	3
851	23	2	2	1	1	Anesthesia operating room	1	1	5	2	1	1	2	2	2	2	4	5	5	5	5	5	5	5	5	5	5	5	5	5	5	5	5	5	5	5	5	5	5	5	5	5	5	5	5	5	5	5	5
852	29	2	3	2	6	God outside	6	1	5	2	1	2	2	2	1	2	2	5	5	5	5	5	5	5	5	5	5	5	5	5	5	5	5	5	4	5	5	5	5	5	5	5	5	5	5	5	4	5	5
853	25	1	2	1	1	Operating room	1	1	1	2	2	1	2	2	2	2	4	5	5	5	5	5	5	5	5	5	5	5	5	4	5	5	5	5	5	5	5	5	3	5	5	5	5	5	5	5	5	5	5
854	34	2	3	3	1	orthopedics	12	2	1	3	1	2	1	2	1	2	3	4	4	4	4	5	5	4	5	5	4	5	5	2	4	4	4	4	3	5	5	5	5	5	4	5	5	3	4	5	4	4	4
855	29	2	2	1	2	Medical center	5	1	1	2	1	2	2	2	1	2	4	3	2	5	5	2	2	3	4	5	5	5	5	5	5	3	5	5	2	3	4	3	5	5	3	5	4	4	4	4	3	4	4
856	46	2	3	3	1	Sterile supply room	25	2	1	1	1	2	2	2	1	2	3	5	4	5	5	5	5	5	5	5	5	5	5	5	5	5	5	5	4	4	5	1	5	5	5	5	1	5	5	5	5	5	5
857	26	2	3	2	1	Lung Disease Oncology	5	1	5	2	1	1	2	2	2	1	2	5	5	5	5	5	5	4	4	5	5	5	5	5	5	5	5	5	4	5	5	5	5	5	5	5	4	5	5	5	4	5	5
858	28	2	3	2	6	obstetrics	5	1	5	2	1	2	2	2	2	2	3	5	4	3	4	5	5	5	5	5	5	5	5	2	5	4	5	5	4	5	5	4	2	5	4	5	3	4	4	5	5	5	5
859	23	1	2	1	1	fever clinics	1	1	5	2	2	1	2	2	2	2	2	2	5	5	5	4	4	3	4	4	4	4	5	3	4	4	2	4	2	4	4	4	4	4	4	4	4	4	4	4	2	4	4
860	28	1	2	1	2	Psychiatry	4	1	5	2	2	1	2	2	2	2	2	5	4	4	4	5	5	4	4	5	5	4	4	3	4	4	4	4	4	4	4	4	4	5	5	5	5	4	4	4	4	4	4
861	32	2	3	1	6	Pediatrics	7	1	5	2	1	3	2	2	2	2	2	2	4	5	5	5	3	3	4	5	5	4	5	2	4	3	5	5	4	4	4	3	4	5	4	4	3	4	4	4	4	4	5
862	37	2	3	2	1	dermatology	6	1	5	2	1	2	2	2	2	2	5	5	5	5	5	5	5	5	5	5	5	5	5	5	5	5	5	5	5	5	5	5	5	5	5	5	5	5	5	5	5	5	5
863	35	2	3	2	1	Hemodialysis Room	14	1	1	1	1	3	2	3	2	2	3	5	5	5	5	5	5	5	5	5	5	5	5	5	5	5	5	5	5	5	5	5	5	5	5	5	5	5	5	5	5	5	5
864	23	2	2	1	1	Brain Disease	3	1	5	2	2	1	2	2	2	2	2	2	4	5	4	4	3	4	4	5	5	4	4	2	4	4	4	4	4	4	4	4	4	5	5	5	3	4	4	4	3	4	3
865	27	2	3	2	1	Internal Medicine	4	1	5	2	1	2	2	2	2	2	4	4	4	4	4	4	4	3	4	4	4	4	4	4	4	4	4	4	4	4	4	4	4	4	4	4	4	4	4	4	4	4	4
866	36	2	3	2	1	Outpatient	16	2	5	1	1	3	2	2	2	2	5	5	5	5	5	5	5	5	5	5	5	5	5	5	5	5	5	5	5	5	5	5	5	5	5	5	5	5	5	5	5	5	5
867	25	2	2	1	6	dermatology	3	1	1	2	2	1	1	2	2	2	4	4	5	5	5	5	5	5	5	5	5	5	5	5	5	5	5	5	5	5	5	5	5	5	5	5	5	5	5	5	5	5	5
868	32	2	3	2	2	Pulmonary Diseases	10	2	1	2	4	2	2	2	2	2	3	5	4	3	4	4	4	3	5	5	5	4	5	2	4	4	5	5	4	5	5	4	4	5	4	5	4	4	5	4	4	4	5
869	31	2	2	2	2	Neonatology	12	1	1	2	1	3	2	2	2	2	4	2	4	4	4	4	4	3	4	4	4	4	4	4	4	4	3	4	3	4	4	4	2	4	3	4	3	4	4	4	2	4	3
870	31	2	3	2	6	Infectious Diseases	9	1	5	2	1	3	2	2	2	1	2	5	4	4	4	4	4	4	4	5	4	4	4	4	4	4	4	4	4	4	4	5	4	5	5	5	5	5	5	5	5	5	5
871	25	2	2	1	1	Hemodialysis Room	2	1	1	2	1	2	1	2	2	2	4	4	4	4	4	4	4	4	4	4	4	4	4	4	4	4	4	4	4	4	4	4	4	4	4	4	4	4	4	4	4	4	4
872	29	2	2	2	6	Tuina	9	1	5	3	1	3	2	2	2	2	3	2	4	4	4	4	4	4	4	4	4	4	4	2	4	4	4	4	2	4	4	4	4	4	4	4	4	4	4	4	3	4	3
873	36	2	3	2	1	recovery unit	13	1	1	2	1	2	2	3	2	2	5	5	5	5	5	5	5	5	5	5	5	5	5	2	5	5	5	5	5	5	5	5	5	5	5	5	5	5	5	5	5	5	5
874	31	2	3	2	2	orthopedics	11	1	2	2	4	2	1	2	2	2	4	3	4	4	5	5	5	5	4	4	5	4	5	5	5	5	4	5	5	5	5	5	4	5	5	4	5	4	5	5	5	5	5
875	29	2	1	2	1	Spleen and Stomach	8	1	5	2	1	2	2	2	2	2	4	1	4	4	4	4	4	4	4	4	4	4	4	4	4	4	4	4	4	4	4	4	4	4	4	4	4	4	4	4	4	4	4
876	24	2	2	1	1	spirit	4	1	5	2	2	1	2	2	2	2	1	3	4	2	4	4	3	4	3	4	4	4	5	5	5	4	5	4	3	3	5	3	2	5	5	5	5	5	5	5	3	5	5
877	31	2	3	2	1	Oncology	7	1	1	1	1	2	1	2	2	1	4	4	4	4	4	4	4	4	4	4	4	4	4	4	4	4	4	4	4	4	4	4	4	4	4	4	4	4	4	4	4	4	4
878	30	2	3	2	6	Critical Care Medicine	5	1	5	2	1	3	2	2	2	2	4	4	4	4	4	4	5	4	5	5	5	5	5	3	5	5	5	5	4	5	5	5	5	5	4	5	5	5	4	5	5	5	5
879	23	2	3	1	1	Pre-inspection triage	0	1	5	2	2	1	2	2	2	2	3	4	4	5	5	4	4	4	4	4	5	5	5	5	5	5	5	4	3	4	5	4	4	5	4	5	4	4	4	4	4	4	4
880	24	1	3	1	1	Spleen and Stomach	1	1	5	2	2	1	2	2	2	2	1	2	2	2	4	4	2	3	4	3	4	4	4	4	2	4	4	4	2	4	4	3	4	4	2	4	4	2	4	4	4	4	4
881	33	2	3	2	1	surgical	13	1	1	2	1	2	2	2	1	1	3	4	3	5	4	4	4	4	3	5	5	5	5	5	5	5	4	4	4	4	5	3	3	3	4	4	4	4	4	4	5	5	5
882	31	2	3	2	6	Gastroenterology	10	1	5	2	1	3	1	2	1	2	4	5	5	5	5	5	5	5	5	5	5	5	5	5	5	5	5	5	5	5	5	5	5	5	5	5	5	5	5	5	5	5	5
883	27	2	3	2	1	surgical	4	1	5	2	2	1	2	2	2	2	4	5	4	5	5	4	3	3	4	4	5	4	5	3	4	3	5	5	4	3	4	3	4	4	3	4	3	3	3	3	2	4	3
884	32	2	3	2	1	Department of Traditional Chinese Medicine	6	1	5	2	1	3	2	2	1	1	3	3	3	3	3	3	3	3	3	3	3	3	3	3	3	3	3	3	3	3	3	3	3	3	3	3	3	3	3	3	3	3	3
885	27	2	3	1	1	Five sense organs	2	1	5	2	2	1	2	2	2	2	4	4	4	5	5	5	5	3	5	5	5	5	5	4	5	5	5	5	3	5	5	4	4	5	5	5	5	5	5	5	5	5	5
886	35	2	3	3	1	obstetrics	10	2	5	1	1	3	2	2	2	2	2	4	4	5	4	5	5	3	4	5	5	3	5	3	5	5	5	4	4	4	4	4	4	5	3	4	4	3	4	4	4	4	4
887	30	2	3	1	1	recovery unit	6	1	5	2	1	1	1	2	2	2	4	5	4	4	4	4	5	4	4	4	4	4	4	4	4	4	4	4	4	4	4	4	4	5	4	4	4	4	4	5	4	4	4
888	27	2	2	2	6	Infectious Diseases	4	1	5	2	1	2	2	2	2	2	3	4	4	4	4	4	4	4	4	4	4	4	4	4	4	4	4	4	4	4	4	4	4	4	4	4	4	4	4	4	4	4	4
889	26	2	3	2	1	obstetrics	3	1	5	2	2	1	2	2	2	2	4	3	4	4	4	4	3	3	4	4	4	4	4	3	4	4	4	4	4	4	4	4	4	4	4	4	4	4	4	4	2	4	4
890	25	2	2	1	1	diabetes	1	1	5	2	1	1	2	2	2	2	3	4	4	4	5	5	5	5	4	5	5	5	5	5	5	5	5	5	5	5	5	5	5	5	5	5	5	5	5	5	5	5	5
891	35	2	3	3	1	fever clinics	10	1	5	1	1	3	2	2	2	2	2	4	4	4	4	4	4	3	4	4	4	4	4	3	4	4	4	4	3	3	4	3	4	4	4	4	4	4	4	4	4	4	4
892	30	2	3	2	1	Neonatology	8	1	5	1	1	3	2	2	2	2	2	3	4	4	4	4	4	3	4	4	4	3	4	3	4	4	4	4	4	4	4	4	3	4	4	4	4	4	4	3	3	4	4
893	28	2	3	2	1	Pediatrics	7	2	4	2	1	3	2	2	2	2	5	5	5	5	4	4	5	5	5	5	5	5	5	5	5	5	5	5	5	5	5	5	5	5	5	5	5	5	5	5	5	5	5
894	23	2	3	1	1	Brain Disease	1	1	5	2	2	1	2	2	2	2	4	5	5	4	4	4	4	4	4	4	4	4	4	4	5	5	5	5	4	5	5	4	5	5	5	5	5	5	5	4	4	4	4
895	29	2	2	2	6	Gastroenterology	7	1	5	2	1	2	2	2	1	1	5	4	3	4	4	4	4	4	4	4	4	4	4	4	4	4	4	4	4	4	4	4	4	4	4	4	4	4	4	4	4	4	4
896	29	2	2	2	1	ICU	9	1	5	2	1	2	1	2	2	2	4	5	4	4	5	4	4	4	4	4	4	4	4	4	4	4	5	4	5	5	5	4	5	4	4	4	4	4	4	4	4	4	4
897	25	2	2	1	1	Pediatrics	4	1	5	2	2	1	2	2	2	2	1	3	3	4	4	4	4	4	4	4	4	4	4	4	4	4	4	4	2	4	4	3	4	4	4	4	4	4	4	4	4	4	4
898	26	2	3	2	1	fever clinics	4	1	5	2	1	1	2	2	2	2	1	4	4	3	2	2	2	3	2	4	4	4	4	3	2	4	2	4	4	4	4	4	3	3	3	3	3	4	4	4	4	4	4
899	27	2	2	2	1	surgical	6	1	5	2	1	2	2	2	2	2	3	4	4	4	4	4	4	4	4	4	4	4	4	4	4	4	4	4	3	4	4	4	4	4	4	4	4	4	4	4	4	4	4
900	29	2	3	2	1	Internal Medicine	6	1	5	2	1	2	2	2	2	1	1	1	1	1	1	1	5	5	5	5	5	5	5	5	5	5	5	5	5	5	5	5	5	5	5	5	5	5	5	5	5	5	5
901	28	2	3	1	6	Gastroenterology	7	1	1	2	1	2	1	2	2	1	3	5	2	3	5	4	5	5	5	4	3	3	5	3	2	5	4	5	1	5	4	1	2	5	3	5	5	3	5	3	3	5	4
902	28	2	3	2	1	Department of Traditional Chinese Medicine	5	1	5	3	1	2	2	2	1	1	2	5	2	5	4	5	3	5	4	5	5	5	5	1	2	5	5	5	1	4	5	3	3	5	5	5	2	4	5	5	2	5	5
903	27	2	3	2	1	Internal Medicine	4	1	5	1	2	1	2	2	2	2	2	5	3	4	4	1	4	4	4	4	4	4	4	4	4	4	4	4	4	4	4	4	4	4	4	4	4	4	4	4	4	4	4
904	28	2	3	2	1	Pediatrics	5	1	5	2	1	2	2	2	2	2	2	4	4	4	4	4	4	2	4	4	4	4	4	2	4	4	4	4	3	4	4	4	4	4	4	4	4	4	4	4	4	4	4
905	27	2	2	2	1	Internal Medicine	3	1	5	2	1	2	1	2	2	1	2	1	3	4	4	4	5	4	4	4	4	4	4	4	4	4	5	4	3	4	4	3	4	5	4	4	4	4	4	4	3	4	4
906	24	2	2	1	1	obstetrics	1	1	5	2	2	1	2	2	2	2	2	4	4	4	3	4	4	4	4	3	4	4	4	4	4	4	4	4	4	4	4	4	4	4	4	4	4	4	4	4	4	4	4
907	28	2	3	1	6	Pediatrics	3	1	5	2	2	1	2	3	2	2	4	4	4	4	4	4	4	4	4	4	4	4	4	4	4	4	4	4	4	4	4	4	4	4	4	4	4	4	4	4	4	4	4
908	26	2	3	2	1	Preventive pediatric dentistry	3	1	1	2	1	1	2	3	2	2	4	4	4	4	4	4	4	4	4	5	5	4	4	4	5	4	4	4	4	5	4	4	4	4	4	4	4	4	4	4	4	4	4
909	31	2	2	2	1	Infectious Diseases	12	1	5	2	1	2	2	2	1	1	2	5	4	5	5	4	5	5	5	5	5	5	5	2	5	5	5	5	2	5	4	4	5	5	5	5	5	4	4	5	5	5	4
910	49	2	2	2	1	recovery unit	26	1	1	2	1	2	2	3	1	2	4	5	4	4	4	4	4	4	5	5	4	5	4	3	4	4	5	4	4	4	4	5	5	5	4	5	3	3	4	4	4	5	5
911	32	2	3	2	6	Pre-inspection triage	9	1	5	1	1	2	1	2	2	2	2	3	3	5	5	5	5	5	5	5	5	5	5	5	5	5	5	5	5	5	5	5	4	4	4	5	4	5	4	5	5	5	5
912	35	2	3	3	6	endocrine	9	2	5	2	1	3	2	2	2	2	3	5	4	3	4	3	5	4	5	5	5	5	5	5	3	5	5	5	5	4	5	5	5	5	5	5	4	5	5	5	5	5	5
913	25	2	2	1	6	Skin eye ear nose throat	4	1	5	2	1	2	2	2	2	2	1	1	2	2	4	4	2	1	4	4	4	2	3	2	4	3	4	4	2	4	3	3	4	4	3	4	3	3	4	3	4	4	4
914	33	2	3	3	1	Oral and Maxillofacial Plastic Surgery	13	1	1	2	1	3	2	3	2	2	5	5	5	5	5	5	5	5	5	5	5	5	5	5	5	5	5	5	5	5	5	5	5	5	5	5	5	5	5	5	5	5	5
915	34	2	3	3	1	Gastroenterology	10	1	1	2	1	3	2	2	2	2	2	5	4	5	5	4	4	4	4	5	5	4	5	3	4	4	5	4	3	3	4	3	3	4	3	4	4	4	4	4	3	4	4
916	28	2	3	2	1	Critical Care Medicine	3	1	5	1	1	2	2	2	2	2	4	5	4	4	4	5	5	5	5	5	5	5	5	5	5	4	5	5	4	4	4	4	4	4	4	4	5	5	5	5	5	5	5
917	30	2	2	2	6	delivery room	5	1	5	2	1	4	1	2	2	2	1	4	2	4	4	5	5	5	5	5	5	5	5	1	2	2	5	5	1	5	5	2	1	5	1	2	5	5	4	4	2	5	5
918	37	2	2	3	2	Pediatrics	14	2	3	1	1	2	1	2	2	2	5	5	4	5	5	5	5	5	5	5	5	5	5	5	4	5	5	5	5	5	5	5	5	5	5	5	5	5	5	5	5	5	5
919	29	2	3	2	1	icu	4	2	5	1	1	2	2	2	2	2	2	2	4	5	5	3	3	2	3	4	5	4	4	4	4	2	4	4	4	2	4	3	4	5	4	4	2	2	3	3	3	4	4
920	27	2	3	2	1	Operating room	3	1	1	2	1	2	2	2	2	2	5	5	5	5	5	5	5	5	5	5	5	5	5	5	5	5	5	5	5	5	5	5	5	5	5	5	5	5	5	5	5	5	5
921	39	2	3	1	6	Pre-inspection triage	12	1	1	2	1	3	1	2	2	2	5	5	5	5	5	5	5	5	5	5	5	5	5	5	5	5	5	5	5	5	5	5	5	5	5	5	5	5	5	5	5	5	5
922	35	2	3	2	6	fever clinics	6	1	5	2	1	3	2	2	2	1	3	5	5	5	4	5	5	5	5	5	5	5	5	4	4	5	5	5	4	5	5	5	4	5	5	5	5	5	5	5	5	5	5
923	32	2	3	2	1	Currently infected area	8	1	1	2	1	3	2	2	2	2	4	5	5	5	5	5	5	5	5	5	5	5	5	5	5	5	5	5	5	5	5	5	5	5	5	5	5	5	5	5	5	5	5
924	22	2	2	1	1	Pediatrics	2	1	5	2	2	1	2	1	2	2	3	4	4	4	4	4	4	4	4	4	4	4	4	4	4	4	4	4	4	4	4	4	4	4	4	4	4	4	4	4	4	4	4
925	27	1	3	1	1	Urology	2	1	5	2	2	1	2	2	2	2	1	4	4	4	4	4	3	1	4	3	3	4	4	4	2	4	4	4	1	3	4	3	4	4	4	3	3	4	4	4	4	4	4
926	30	2	3	2	1	Gastroenterology	7	1	5	2	1	3	2	2	2	2	4	2	3	4	4	4	3	3	3	4	4	4	4	1	4	4	4	4	3	3	4	3	3	5	3	4	4	4	3	3	3	4	4
927	33	2	3	3	1	Oral and Maxillofacial Plastic Surgery	10	2	1	1	1	2	1	3	2	2	5	5	5	5	5	5	5	5	5	5	5	5	5	5	5	5	5	5	5	5	5	5	5	5	5	5	5	5	5	5	5	5	5
928	25	2	2	2	1	recovery unit	5	1	5	2	2	1	2	2	2	2	3	5	4	5	4	4	4	2	5	5	5	5	5	2	5	5	5	5	3	4	5	4	5	5	4	5	4	4	4	4	4	5	4
929	28	2	2	1	6	Gastroenterology	2	1	5	2	1	2	1	2	1	1	3	4	4	4	4	4	4	4	4	5	4	4	4	4	4	4	4	4	4	4	4	4	4	4	4	4	4	4	4	4	4	4	4
930	27	2	3	2	1	pulmonary disease	5	1	4	1	2	1	2	2	2	2	2	4	4	4	4	4	4	4	4	4	4	4	4	4	4	4	4	4	4	4	4	4	4	4	4	4	4	4	4	4	4	4	4
931	27	2	2	2	1	Pre-inspection triage	5	1	5	2	1	2	2	2	2	2	5	5	5	5	5	5	5	5	5	5	5	5	5	5	5	5	5	5	5	5	5	5	5	5	5	5	5	5	5	5	5	5	5
932	29	2	3	2	1	ICU	7	1	5	2	1	2	2	2	2	1	2	4	4	5	4	4	5	4	5	5	5	4	5	3	4	5	5	5	4	5	5	5	4	5	4	5	4	4	5	4	4	5	4
933	27	2	2	1	1	orthopedics	5	1	5	2	2	1	2	2	2	2	5	5	5	5	5	5	5	5	5	5	5	4	4	4	4	4	4	4	4	4	4	4	4	4	4	4	4	4	4	4	4	4	4
934	30	2	3	2	1	orthopedics	7	1	5	1	1	2	1	3	2	2	4	4	4	3	3	3	3	3	3	3	3	4	4	3	3	3	3	3	3	3	3	3	3	3	3	3	3	3	3	3	4	4	4
935	26	2	2	1	6	Oncology	3	1	5	2	1	2	2	2	1	1	4	4	4	4	4	4	4	4	4	4	4	4	4	4	4	4	4	4	4	4	4	4	4	4	4	4	4	4	4	4	4	4	4
936	37	2	3	3	1	Internal Medicine	13	1	1	1	1	2	2	2	2	2	3	4	4	4	3	4	4	4	4	4	4	4	4	4	4	4	4	4	4	3	4	4	4	4	4	4	4	4	4	4	4	4	4
937	38	2	3	2	1	Endocrinology	15	1	1	2	1	2	1	2	1	2	2	4	4	5	5	4	4	4	4	4	4	4	4	2	4	4	4	4	4	4	4	4	4	4	4	4	4	4	4	4	4	4	4
938	25	2	3	2	1	Eye Ear Nose Throat	2	1	1	2	2	1	2	2	2	2	4	4	4	5	4	5	5	5	4	4	5	4	5	2	4	4	4	5	4	4	4	4	5	4	4	5	4	5	4	4	4	4	4
939	26	2	2	1	1	Skin, eye, ear, nose, symptom	3	1	1	2	1	3	2	2	2	2	4	4	3	3	4	4	4	4	4	4	3	4	3	4	4	4	4	4	4	4	4	3	4	4	4	3	4	4	3	4	4	4	4
940	32	2	3	2	6	Gastroenterology	11	1	2	2	1	3	1	3	1	1	3	3	3	3	3	3	3	3	3	3	3	3	3	3	3	3	3	3	3	3	3	3	3	3	3	3	3	3	3	3	3	3	3
941	24	2	2	2	6	Pediatrics	2	1	5	2	2	1	2	2	2	2	1	4	3	5	5	4	5	4	2	4	5	4	5	1	4	4	4	4	2	4	3	3	1	4	4	4	4	4	4	4	2	4	4
942	39	2	3	3	1	Internal Medicine	16	1	4	2	1	3	1	2	1	1	2	5	5	4	4	5	5	5	5	5	5	5	5	5	5	5	5	5	5	5	5	5	5	5	5	5	5	5	5	5	5	5	5
943	25	2	2	1	1	Pediatrics	3	1	5	2	2	1	2	2	2	2	1	4	4	3	4	4	1	2	3	3	3	3	3	3	3	3	3	3	3	3	3	3	3	3	3	3	3	3	3	3	3	3	3
944	30	2	2	2	6	Sterile supply room	7	1	1	1	1	3	2	2	2	2	5	4	5	5	5	5	5	5	5	5	5	5	5	5	5	5	5	5	5	4	4	4	5	5	4	4	4	4	5	5	5	5	5
945	38	2	3	2	1	community Center	11	1	1	2	1	3	2	2	1	1	2	5	3	5	5	5	5	4	5	5	5	5	5	5	5	5	5	5	4	5	5	5	5	5	3	5	5	5	5	5	4	5	5
946	34	2	3	3	1	ICU	8	1	5	1	1	3	1	3	1	1	5	5	5	5	5	5	5	5	5	5	5	5	5	4	5	5	5	5	4	5	5	4	5	5	5	5	5	4	5	5	4	5	5
947	31	2	3	2	2	endocrine	10	2	2	2	1	2	1	2	2	2	4	5	4	4	4	4	4	4	4	4	4	4	4	4	4	4	4	4	4	4	4	4	4	4	4	4	4	4	4	4	4	4	4
948	26	2	3	1	1	Oral ward	1	1	2	2	2	1	2	3	2	2	2	5	3	2	5	5	2	4	5	5	5	5	4	1	5	5	5	5	3	5	5	5	5	5	5	5	5	5	5	5	5	5	5
949	26	2	2	2	1	Gastroenterology	3	1	5	2	1	2	2	2	2	2	1	2	2	5	5	4	5	4	4	4	4	2	5	1	1	2	5	5	4	4	5	5	2	5	5	5	2	1	5	1	5	5	4
950	25	2	2	1	1	Anorectal	5	1	5	2	1	2	2	2	2	2	2	3	5	4	4	4	4	4	4	4	4	4	4	4	4	4	4	4	4	4	4	4	4	4	4	4	4	4	4	4	4	4	4
951	25	2	3	2	1	Lung Disease Oncology	2	1	5	2	2	1	2	2	2	2	3	4	4	4	4	4	4	4	4	4	4	4	4	4	4	4	4	4	4	4	4	4	4	4	4	4	4	4	4	4	4	4	4
952	30	2	3	2	3	dermatology	9	2	3	1	1	3	2	2	2	2	1	1	1	5	5	5	5	5	5	5	5	5	5	5	5	5	5	5	5	5	5	5	5	5	5	5	5	5	5	5	5	5	5
953	32	2	3	2	6	surgical	10	1	5	1	1	3	2	2	2	2	3	2	3	3	2	3	4	4	3	4	4	4	4	3	3	3	4	4	3	3	4	3	4	4	4	4	4	4	4	4	4	4	4
954	24	2	3	1	1	endocrine	1	1	5	2	2	1	2	2	2	2	3	4	3	3	4	4	4	3	4	4	4	4	4	4	4	4	4	4	4	4	4	4	4	4	4	4	4	4	4	4	4	4	4
955	26	2	3	1	1	Cardiology	2	1	5	1	2	1	2	2	2	2	3	4	4	5	4	4	4	4	4	5	5	5	5	4	5	5	5	4	4	2	4	3	4	5	3	5	2	4	4	4	3	5	4
956	26	2	2	2	1	Gastroenterology	6	1	1	2	1	2	2	2	2	1	2	5	5	5	5	5	5	5	5	5	5	3	5	3	5	5	4	4	4	5	4	5	5	4	5	5	5	5	5	5	5	5	5
957	42	2	4	5	4	Nursing Department	23	2	1	1	1	2	1	3	2	2	5	5	3	5	5	5	4	4	5	5	5	5	5	5	3	4	5	5	5	5	5	3	5	5	4	5	4	3	4	5	3	5	5
958	52	2	1	2	1	Sterile supply room	31	2	1	1	1	2	1	2	2	2	4	5	5	5	5	5	5	5	5	5	5	5	5	5	5	5	5	5	5	5	5	5	5	5	5	5	5	5	5	5	5	5	5
959	26	2	3	1	1	Tooth and Pulp	1	1	1	2	2	1	2	3	2	2	2	2	2	4	4	4	4	4	4	4	4	4	4	4	4	4	4	4	4	3	4	4	4	4	4	4	4	4	4	4	4	4	4
960	24	2	2	1	1	Endocrinology	3	1	5	2	2	1	2	3	2	2	4	4	4	4	4	4	5	4	4	4	5	4	5	4	4	4	4	4	4	4	4	4	4	4	4	4	4	4	4	4	4	4	4
961	25	2	2	1	1	Pediatrics	3	1	5	2	2	1	2	2	2	2	1	3	3	3	3	3	3	3	3	3	3	3	3	3	3	3	3	3	3	3	3	3	3	3	3	3	3	3	3	3	3	3	3
962	33	2	3	3	2	Gastroenterology	10	2	2	2	1	3	2	2	2	2	4	5	4	5	5	5	5	5	5	5	5	5	5	5	5	5	5	5	5	5	5	5	5	5	5	5	5	5	5	5	5	5	5
963	35	2	3	2	1	Dentistry and Endodontics	9	1	1	2	1	2	1	3	1	2	5	5	5	5	5	5	5	5	5	5	5	5	5	5	5	5	5	5	5	5	5	5	5	5	5	5	5	5	5	5	5	5	5
964	28	2	3	2	1	Emergency Department	2	1	5	2	2	1	1	2	1	2	2	4	4	5	5	5	2	5	5	5	5	3	2	1	3	4	5	2	2	2	4	3	4	4	4	4	3	4	4	4	2	4	4
965	33	2	3	3	1	orthopedics	9	1	1	3	1	2	1	2	2	2	3	4	3	5	4	3	4	4	4	5	5	4	5	3	5	4	5	4	4	4	4	3	4	4	4	5	3	3	4	4	4	5	4
966	26	2	2	2	1	Oncology	2	1	5	3	2	1	1	2	2	2	5	5	5	5	5	5	5	5	5	5	5	5	5	5	5	5	5	5	5	5	5	5	5	5	5	5	5	5	5	5	5	5	5
967	29	1	1	1	1	Anesthesiology, operating room	3	1	5	2	1	2	2	2	2	2	5	5	5	5	5	5	5	5	5	5	5	5	5	1	5	5	5	5	5	5	5	5	5	5	5	5	5	5	5	5	5	5	5
968	30	2	3	2	1	ICU	7	1	5	1	1	2	1	2	2	2	3	4	4	5	5	4	4	4	4	4	4	5	4	3	4	4	4	4	4	4	3	3	4	4	3	4	4	4	4	4	4	4	4
969	34	2	3	2	1	Hepatobiliary Surgery	10	1	5	1	1	2	1	3	2	2	3	4	4	4	4	4	3	3	2	4	4	4	4	2	3	4	4	4	1	4	4	4	2	4	4	4	2	4	4	4	2	4	4
970	27	2	3	1	1	Internal Medicine	6	1	5	2	1	2	2	2	1	1	3	5	4	5	5	5	5	5	5	5	5	5	5	4	4	5	5	5	3	5	5	5	5	5	5	5	5	5	5	5	5	5	5
971	28	2	3	1	1	Nephrology	3	1	5	2	1	3	2	3	2	2	5	4	5	5	5	5	5	5	5	5	5	5	5	4	5	5	5	5	4	5	4	4	5	5	5	5	5	5	5	5	5	5	5
972	32	2	2	2	6	General Surgery	7	1	1	2	1	3	2	2	1	2	4	4	4	4	4	4	4	4	4	4	4	4	4	4	4	4	4	4	4	4	4	4	4	4	4	4	4	4	4	4	4	4	4
973	25	2	2	2	1	Nephrology Surgery	4	1	5	2	2	1	2	2	2	2	2	3	2	4	5	1	5	5	5	5	5	5	5	5	5	5	5	5	5	5	5	5	5	5	5	5	5	5	5	5	5	5	5
974	27	2	3	2	1	Anorectal	9	1	1	2	1	3	2	2	2	2	4	4	4	4	4	4	4	4	4	4	4	4	4	4	4	4	4	4	4	4	4	4	4	4	4	4	4	4	4	4	4	4	4
975	32	2	3	2	1	surgical	9	1	5	3	1	2	2	2	1	2	4	4	4	4	4	4	2	4	4	4	4	4	5	4	4	4	4	4	4	4	4	4	4	4	4	4	4	4	4	4	4	4	4
976	25	2	2	1	6	Gastroenterology	3	1	3	2	2	1	2	2	2	2	4	4	4	4	4	4	4	4	4	4	4	4	4	4	4	4	4	4	4	4	4	4	4	4	4	4	4	4	4	4	4	4	4
977	36	1	2	2	1	Surgical Anesthesiology	13	1	5	2	1	3	1	2	2	2	3	4	4	5	4	4	5	4	5	5	4	5	5	2	4	4	4	4	4	4	4	4	4	4	4	4	4	4	4	4	4	4	4
978	30	2	3	3	2	icu	7	1	1	1	1	1	1	2	2	2	5	5	5	5	5	5	5	5	5	5	5	5	5	5	5	5	5	5	5	5	5	5	5	5	5	5	5	5	5	5	5	5	5
979	29	2	2	2	3	obstetrics	4	1	1	2	1	2	1	2	2	2	4	4	4	4	4	5	4	4	4	4	4	4	5	3	4	4	4	4	4	4	4	4	4	4	4	4	4	4	4	4	4	4	4
980	26	2	2	2	1	Newborn	6	1	5	3	1	1	2	2	2	2	3	5	4	5	5	5	5	5	5	5	5	4	5	4	5	5	5	5	3	5	5	5	5	5	5	5	5	5	5	5	5	5	5
981	29	2	3	2	1	orthopedics	8	1	3	1	1	2	2	2	2	2	3	4	4	4	4	4	4	4	4	4	4	4	4	4	4	4	4	4	4	4	4	4	4	4	4	4	4	4	4	4	3	4	3
982	25	2	2	1	2	Anorectal Dermatology	2	1	5	2	1	1	2	2	2	2	4	3	3	3	4	4	4	4	5	5	5	5	5	4	5	4	5	5	4	4	5	5	5	5	5	5	5	5	5	5	4	5	5
983	33	2	3	3	1	digestion	11	1	5	1	1	2	1	2	2	2	4	2	4	4	4	4	4	4	4	5	5	5	5	5	2	4	5	5	4	3	5	4	5	5	2	5	3	5	5	4	1	4	2
984	24	2	3	2	1	Emergency	2	1	5	2	2	1	2	2	2	2	4	4	4	5	5	4	4	4	5	5	5	4	5	4	4	4	5	5	5	5	4	4	4	5	5	5	5	5	5	5	5	5	5
985	32	2	3	2	6	orthopedics	9	1	1	1	1	1	2	2	2	2	2	4	4	4	5	4	4	4	3	5	5	5	4	1	3	4	5	4	3	4	4	4	4	4	3	4	4	4	4	4	3	4	4
986	32	2	3	3	3	Obstetrics and Gynecology	10	2	1	1	1	3	2	2	2	2	3	4	4	4	5	4	4	4	4	4	4	4	4	4	4	4	4	4	4	4	4	3	4	4	4	4	4	4	4	4	4	4	4
987	28	2	3	3	1	Department of Traditional Chinese Medicine	6	1	5	3	1	2	2	2	2	2	2	3	3	4	4	4	3	3	2	3	4	4	4	2	4	3	4	4	2	4	3	3	2	4	2	4	2	3	4	3	3	4	4
988	32	2	3	2	1	Pediatrics	7	1	5	3	4	2	2	2	2	2	2	5	5	4	5	5	5	5	5	5	5	5	5	5	5	5	5	5	4	5	5	5	5	5	5	5	5	5	5	5	5	5	5
989	31	2	3	2	1	Critical Care Medicine	9	1	5	1	1	3	2	3	2	2	3	4	4	4	4	3	4	3	4	4	4	5	5	3	4	4	4	4	4	4	4	5	4	4	3	5	4	4	4	4	3	5	5
990	25	2	2	2	1	Emergency	2	1	5	2	1	2	2	2	2	2	3	5	4	5	5	5	5	5	5	5	5	5	5	5	5	4	5	5	4	5	5	4	5	5	4	5	5	4	4	4	4	5	5
991	26	2	3	2	1	Gastroenterology	5	1	5	2	1	2	1	2	1	1	4	2	4	4	4	4	4	4	4	4	4	4	4	4	4	4	4	4	4	4	4	4	4	4	4	4	4	4	4	4	4	4	4
992	28	2	3	2	1	Operating room	3	1	5	1	4	2	2	2	2	2	3	3	4	4	4	5	4	4	5	4	4	4	4	4	4	4	4	4	1	4	4	3	4	4	4	4	4	4	4	4	4	4	4
993	26	2	3	1	1	cardiology	3	1	5	2	1	1	1	2	2	2	5	5	5	5	5	5	5	5	5	5	5	4	5	5	5	5	5	5	5	5	5	5	5	5	5	5	5	5	5	5	5	5	5
994	26	2	3	2	1	Pediatrics	7	1	1	2	1	2	2	3	2	2	5	4	4	5	4	5	4	4	4	5	5	3	5	3	3	4	5	5	4	5	4	4	4	5	4	4	4	4	4	4	5	4	4
995	48	2	3	4	1	Nursing Department	29	2	1	1	1	2	1	3	1	2	4	4	4	4	4	4	3	4	4	5	4	4	4	4	4	4	5	5	5	5	5	5	5	5	5	5	5	5	5	5	4	4	4
996	26	2	3	2	1	Operating room	4	1	5	2	1	2	2	2	2	1	2	4	4	3	4	4	5	4	4	4	4	4	4	4	4	4	4	4	4	4	4	4	4	4	4	4	4	4	4	4	4	4	4
997	33	2	3	3	1	Pulmonary Diseases	15	2	5	1	1	3	2	2	2	2	3	2	3	4	4	4	4	4	4	4	5	4	5	4	5	4	5	5	3	5	5	4	5	5	5	4	4	4	4	4	4	4	4
998	25	2	2	1	1	ICU	2	1	5	2	1	2	2	2	2	2	4	4	4	4	4	4	4	4	4	4	4	4	4	4	4	4	4	4	4	4	4	4	4	4	4	4	4	4	4	4	4	4	4
999	26	2	2	1	6	Pediatrics	5	1	5	3	1	2	2	2	2	2	4	4	4	4	4	4	4	4	4	4	4	4	4	4	4	4	4	4	4	4	4	4	4	4	4	4	4	4	4	4	4	4	4
1000	37	2	3	3	1	Respiratory Medicine	12	1	1	1	1	2	1	2	2	2	4	4	4	4	4	4	4	4	4	4	4	4	4	4	4	4	4	4	4	4	4	4	4	4	4	4	4	4	4	4	4	4	4
1001	37	2	3	3	3	recovery unit	15	2	3	1	1	2	2	2	2	2	4	5	4	4	5	5	5	4	5	5	5	5	5	5	5	5	5	5	4	4	5	5	3	5	5	5	3	5	5	5	3	5	5
1002	32	2	3	2	1	Operating room	8	1	5	2	1	2	2	2	2	2	4	5	5	5	5	5	5	5	5	5	5	4	5	4	5	5	5	5	5	5	5	5	5	5	5	5	5	5	5	5	5	5	5
1003	28	2	3	2	1	Internal Medicine	3	1	5	1	2	1	2	2	2	2	3	3	3	3	3	3	3	3	3	3	3	3	3	3	3	3	3	3	3	3	3	3	3	3	3	3	3	3	3	3	3	3	3
1004	26	2	3	2	1	Internal Medicine	2	1	5	1	2	1	2	2	2	2	5	5	5	5	5	5	5	5	5	5	5	5	4	5	5	5	5	5	5	5	5	5	5	5	5	5	5	5	5	5	5	5	5
1005	36	2	3	3	1	recovery unit	27	1	2	2	1	2	1	3	2	2	4	5	5	5	4	5	5	5	5	5	5	5	5	5	5	5	5	5	5	5	5	5	5	5	5	5	5	5	5	5	5	5	5
1006	24	2	2	1	1	Spleen and stomach disease	3	1	1	2	1	1	2	2	2	2	4	5	3	5	5	5	5	5	5	5	5	5	5	5	5	5	5	5	5	5	5	5	5	5	5	5	5	5	5	5	5	5	5
1007	23	2	2	1	1	Pediatrics	1	1	5	2	2	1	2	2	2	2	4	4	3	5	4	4	4	4	4	4	4	4	5	4	4	3	4	4	4	3	4	3	4	4	4	4	4	4	4	4	3	4	4
1008	26	2	2	1	1	dermatology	4	1	1	2	2	1	2	2	2	2	4	5	3	5	5	3	5	5	5	5	5	5	5	5	5	5	5	5	4	5	5	4	5	5	5	5	5	5	5	5	5	5	5
1009	27	2	3	2	1	Planting Section	2	1	1	2	1	1	1	3	2	2	3	4	3	4	4	3	3	2	4	5	3	4	5	1	3	4	5	5	5	5	5	4	4	4	3	4	4	5	5	5	4	5	5
1010	23	2	2	1	1	Internal Medicine	2	1	5	3	2	1	2	2	2	1	4	5	5	4	4	5	5	5	5	5	5	5	5	5	5	5	5	5	5	5	5	5	5	5	5	5	5	5	5	5	5	5	5
1011	33	2	2	1	1	Diabetes	12	2	1	2	1	3	2	2	2	2	3	4	5	5	4	5	5	4	4	4	4	4	4	4	4	4	4	4	4	4	4	4	5	4	4	4	4	4	4	4	4	4	4
1012	52	2	2	2	1	Supply Room	33	1	1	1	1	2	2	2	2	2	4	4	4	4	4	5	5	5	4	5	4	4	5	2	5	5	5	4	5	5	4	4	4	5	5	5	4	4	4	4	4	5	5
1013	25	2	3	1	6	orthopedics	1	1	5	2	2	1	2	2	2	2	3	5	5	5	5	5	5	5	5	5	5	4	5	5	5	5	5	5	5	5	5	5	5	5	5	5	5	5	5	5	5	5	5
1014	24	2	3	1	6	Oral and Maxillofacial Surgery	3	1	1	2	2	1	1	2	2	2	5	5	5	5	5	5	5	5	5	5	5	5	5	5	5	5	5	5	5	5	5	5	5	5	5	5	5	5	5	5	5	5	5
1015	26	2	2	1	1	Gynecology	5	1	5	3	1	3	2	2	2	2	3	4	3	3	3	3	4	4	4	4	4	4	4	4	4	4	4	4	2	3	4	3	4	4	3	4	3	3	4	3	4	4	4
1016	34	2	3	3	1	Blood purification room	10	2	1	1	1	2	1	2	2	2	3	4	4	4	4	3	4	1	2	4	5	4	4	2	4	4	4	4	4	4	4	4	3	4	3	4	4	3	4	4	4	4	4
1017	28	2	3	2	6	ICU	2	1	5	2	1	3	2	2	1	1	4	4	5	5	5	5	5	5	5	5	5	5	5	4	5	5	5	5	5	5	5	5	5	5	5	5	5	5	5	5	5	5	4
1018	35	2	3	1	1	Medical center	12	1	1	2	1	2	2	2	2	2	2	4	1	4	5	4	3	3	4	4	3	4	4	4	4	3	5	3	3	4	4	1	4	4	3	5	1	3	4	5	3	5	4
1019	25	2	3	2	1	Department of Encephalopathy and Cardiology	3	1	5	2	2	1	2	2	2	2	3	3	4	4	4	4	4	4	4	4	4	4	4	4	4	4	4	4	4	4	4	4	4	4	4	4	4	4	4	4	4	4	4
1020	30	2	3	2	1	Gastroenterology	5	1	5	1	1	3	1	2	2	2	3	2	4	4	4	3	2	3	3	5	4	4	4	4	4	4	4	4	4	4	4	4	2	4	4	4	4	4	4	3	4	4	4
1021	23	2	3	1	1	Hysteroscope	1	1	1	2	2	1	2	1	2	2	3	5	5	4	5	5	5	5	4	5	5	5	5	4	5	5	5	5	4	5	5	4	4	4	4	5	5	5	5	5	5	5	4
1022	27	2	2	2	1	Pediatrics	6	1	5	2	1	3	2	2	2	2	3	4	4	4	5	4	4	5	4	5	5	4	5	4	4	5	5	4	4	5	4	3	4	4	5	5	5	5	4	4	4	5	4
1023	32	2	2	2	6	Ear, Nose and Throat	10	1	1	2	2	1	1	2	2	2	4	5	4	5	5	5	5	2	5	5	5	4	5	1	5	5	5	5	4	4	5	5	3	5	4	5	4	3	5	5	4	5	5
1024	26	2	2	1	1	Neurology	5	1	5	2	1	2	1	2	2	2	2	5	4	5	4	5	5	1	4	5	5	4	5	1	5	4	5	5	1	4	5	4	4	5	5	5	5	5	5	3	5	5	5
1025	32	2	2	2	1	Nephrology Surgery	11	1	5	2	1	3	2	2	2	2	4	5	5	5	5	5	5	5	5	5	5	5	4	4	4	4	4	4	4	4	4	4	4	4	4	5	4	4	4	5	4	4	4
1026	32	2	2	2	3	Pediatrics	7	1	1	1	1	3	2	2	2	2	2	5	5	5	5	5	5	5	5	5	5	5	5	5	5	5	5	5	5	5	5	5	5	5	5	5	5	5	5	5	5	5	5
1027	28	2	2	1	1	General Surgery	5	1	5	2	1	2	2	2	2	2	3	4	3	5	5	5	5	5	5	5	5	4	5	4	5	4	5	5	4	4	4	3	5	5	5	5	4	4	5	5	4	5	5
1028	24	2	2	1	1	obstetrics	3	1	5	2	2	1	2	2	2	2	4	4	3	5	5	5	5	5	2	5	2	1	1	1	4	4	3	4	4	3	4	2	2	5	4	4	5	5	5	5	2	4	3
1029	48	2	3	4	3	Nursing Department	28	3	1	2	1	2	1	3	2	2	4	3	5	5	5	5	5	5	5	5	5	5	5	5	5	4	5	5	5	5	5	5	5	5	5	5	5	5	5	5	4	5	5
1030	23	2	3	1	1	Oncology	1	1	5	2	2	1	2	2	2	2	3	4	4	4	4	4	4	4	4	4	4	4	4	4	4	4	4	4	4	4	4	4	4	4	4	4	4	4	4	4	4	4	4
1031	25	2	3	1	1	Anorectal Dermatology	3	1	5	2	2	1	2	2	2	2	2	5	5	5	5	5	2	3	3	3	3	2	3	2	3	3	4	4	3	4	4	4	4	4	4	4	4	4	4	4	4	4	4
1032	27	2	3	2	1	Chiropractic	3	1	5	2	1	1	2	2	2	2	2	2	3	4	4	4	4	3	4	4	4	4	4	2	2	3	4	4	2	3	4	3	3	4	4	4	2	3	4	3	3	4	4
1033	29	2	3	2	1	Respiratory Ward	9	1	5	1	1	3	2	1	2	2	4	4	4	4	4	4	4	4	4	4	4	4	4	4	4	4	4	4	4	4	4	4	4	4	4	4	4	4	4	4	4	4	4
1034	29	2	3	2	1	Critical Care Medicine	8	1	5	3	1	2	1	2	2	1	3	4	4	4	4	4	4	4	4	4	4	4	4	4	4	4	4	4	4	4	4	4	4	4	4	4	4	4	4	4	4	4	4
1035	28	1	3	1	1	Urology	1	1	5	2	2	1	2	2	2	1	2	4	3	3	4	4	2	3	4	4	4	4	4	4	4	4	4	4	3	4	4	4	4	4	4	4	4	4	4	4	4	4	4
1036	30	2	3	2	6	Gastroenterology	7	1	5	1	1	2	1	2	2	2	4	4	4	4	4	4	4	4	4	4	4	4	5	4	4	5	4	5	3	4	4	4	4	4	4	4	4	5	5	5	3	4	4
1037	36	2	3	3	3	orthopedics	13	1	3	1	1	3	2	2	2	2	2	1	4	4	5	3	4	3	4	4	4	4	4	4	4	4	3	3	3	4	5	5	5	4	3	4	4	4	4	3	4	5	4
1038	29	2	3	2	1	Operating room	6	1	5	2	2	1	2	2	1	2	4	5	5	5	5	4	5	5	5	4	5	5	5	4	5	5	5	5	5	5	5	4	5	5	5	4	5	5	5	5	5	4	5
1039	26	2	3	2	1	Cardiothoracic Urology	5	1	5	2	2	1	2	3	1	2	1	3	3	3	3	2	2	3	4	4	3	4	3	3	2	3	3	3	2	3	4	3	4	4	3	2	3	3	3	4	1	1	1
1040	26	2	2	1	1	surgical	3	1	5	2	2	1	2	2	2	1	4	5	4	5	5	5	5	5	5	5	5	5	5	5	5	5	5	5	5	5	5	5	5	5	5	5	5	5	5	5	5	5	5
1041	28	2	3	2	6	Nail Breast Surgery	7	1	1	2	1	2	2	2	2	2	4	4	3	3	3	5	4	3	4	4	4	5	3	3	3	4	4	3	3	3	4	4	4	4	3	4	4	4	3	3	1	2	4
1042	23	2	2	1	1	Anorectal	2	1	5	2	2	1	2	2	2	2	3	4	4	5	5	5	5	4	5	5	5	5	5	3	5	5	5	5	4	5	5	4	5	5	5	5	4	5	5	5	5	5	5
1043	32	2	3	2	1	surgical	10	1	5	3	1	2	2	2	2	2	4	4	4	4	4	4	4	4	4	4	4	4	4	4	4	4	4	4	4	4	4	4	4	4	4	4	4	4	4	4	4	4	4
1044	32	2	2	2	6	Internal Medicine	9	1	1	2	1	2	1	2	2	2	4	5	4	5	5	5	5	5	5	5	5	5	5	2	5	5	5	5	5	3	5	4	4	5	4	5	5	5	5	5	5	5	5
1045	27	2	2	2	1	Waiji	3	1	5	2	1	3	2	2	2	2	3	4	3	4	4	4	4	4	3	4	4	4	4	3	3	4	4	4	4	4	4	3	4	4	4	4	4	4	4	4	4	4	4
1046	24	2	3	1	1	Pediatrics	1	1	5	3	1	1	2	2	2	2	4	5	5	5	5	4	4	4	4	5	5	5	4	4	4	5	5	5	4	5	5	5	4	5	5	5	5	5	5	4	5	5	5
1047	31	2	3	2	4	Nursing Department	7	1	2	2	1	3	2	2	2	2	4	5	4	4	4	5	5	5	5	5	5	5	4	5	5	5	5	5	5	5	5	5	5	5	5	5	5	5	5	5	5	5	5
1048	31	2	3	3	1	Emergency	9	1	5	2	1	1	2	2	1	1	4	4	4	4	4	4	4	4	4	4	4	4	5	5	5	5	5	5	5	5	5	5	5	5	5	5	5	5	5	5	5	5	5
1049	41	2	4	3	3	Stomatology	18	3	1	1	1	2	2	3	2	2	4	3	4	4	5	5	3	2	4	5	3	4	3	4	4	2	4	4	4	4	4	4	4	4	3	4	4	4	4	4	3	4	4
1050	29	2	3	2	1	Pediatrics	5	1	5	2	1	2	2	2	2	2	3	2	3	4	4	2	3	4	4	4	4	4	4	4	4	4	4	4	2	2	3	3	4	4	4	4	4	4	4	4	4	4	4
1051	31	2	3	3	1	Gastroenterology	9	2	1	1	2	1	1	3	2	1	4	4	4	5	4	4	4	4	4	4	4	4	4	4	4	4	4	4	4	4	4	4	4	4	4	5	4	4	4	4	5	4	4
1052	29	2	2	1	1	Urology	9	1	5	2	1	3	1	2	1	1	4	4	4	4	4	4	4	4	4	4	4	4	4	2	3	3	4	4	2	4	3	4	4	4	4	4	4	4	4	4	3	4	4
1053	28	2	3	2	1	Anorectal Dermatology	6	1	5	3	1	2	1	2	2	2	4	5	4	4	4	4	5	4	5	4	4	5	3	4	4	4	5	4	5	4	4	4	4	4	4	4	4	4	4	5	5	4	4
1054	40	2	3	3	1	Radiology	21	1	3	1	1	2	2	2	1	1	2	2	2	3	4	4	4	2	4	3	4	3	4	3	2	4	3	4	3	3	4	3	3	3	3	3	4	3	3	3	3	3	3
1055	27	2	3	2	1	Tooth and Pulp	3	1	1	2	2	1	2	3	2	2	4	4	4	4	4	2	1	3	4	4	4	4	5	3	4	4	5	5	4	4	4	4	3	5	3	4	3	4	4	4	2	4	2
1056	27	2	3	2	1	Urology	6	1	5	2	2	1	1	2	2	1	4	5	5	4	4	3	2	2	4	4	4	4	4	4	4	4	5	5	4	5	5	4	5	5	4	4	4	3	4	4	4	4	4
1057	27	2	3	1	1	Urology	3	1	5	2	2	1	2	2	2	2	3	3	3	4	4	4	4	4	4	4	4	4	4	4	4	4	4	4	2	4	4	4	4	4	4	4	4	4	4	4	3	4	4
1058	25	2	2	1	1	Cardiothoracic, Urology	1	1	5	2	2	1	1	2	2	1	1	2	2	1	3	1	1	1	1	4	4	4	4	1	1	4	4	3	1	4	3	3	4	4	3	4	1	2	4	4	1	1	1
1059	30	2	2	2	3	Cardiothoracic Surgery	10	2	2	1	4	2	2	3	2	2	5	5	5	5	5	5	5	5	5	5	5	5	5	5	5	5	5	5	5	5	5	5	5	5	5	5	5	5	5	5	5	5	5
1060	23	2	2	2	1	obstetrics	2	1	5	2	2	1	2	2	2	2	3	4	2	5	4	4	4	4	5	5	5	5	5	5	5	4	5	5	4	4	4	4	5	5	4	5	5	4	4	4	3	5	4
1061	34	2	3	3	3	Pediatrics	13	2	1	1	1	3	1	1	2	2	4	4	4	4	4	4	5	5	4	4	4	4	5	4	5	4	4	4	4	5	5	4	4	5	4	4	4	4	4	4	5	4	4
1062	27	2	2	2	1	cardiology	5	1	5	2	1	2	1	2	2	2	3	5	4	5	4	4	5	5	4	5	4	3	4	3	5	4	5	4	3	5	4	4	3	4	4	4	4	4	4	4	5	4	5
1063	34	2	3	3	4	Nursing Department	11	2	3	1	1	3	1	2	2	2	4	5	4	4	4	5	5	5	5	5	5	5	5	5	5	5	5	5	5	5	5	5	5	5	5	5	5	5	5	5	5	5	5
1064	31	2	3	1	1	Pediatrics	9	1	2	3	1	2	2	2	1	2	2	4	4	4	4	4	4	4	4	4	4	4	4	3	3	4	4	4	2	4	4	4	4	4	4	4	4	3	4	4	4	4	4
1065	33	2	3	3	1	obstetrics	10	2	5	1	1	2	2	2	2	2	4	4	3	5	5	5	3	4	5	5	5	5	5	5	5	5	5	5	5	5	5	5	5	5	5	5	5	5	5	5	5	5	5
1066	25	2	2	1	1	Pre-inspection triage-fever clinic	2	1	5	2	2	1	2	2	1	1	4	4	4	3	3	4	4	4	4	4	4	4	4	4	4	4	4	4	4	4	4	4	4	4	4	4	4	4	4	4	4	4	4
1067	45	2	3	4	3	Operating room	26	2	2	1	1	2	2	2	2	2	5	5	5	5	5	5	5	5	5	5	5	5	5	1	5	5	5	5	5	5	5	5	5	5	5	5	5	5	5	5	5	5	5
1068	32	2	2	1	1	Outpatient	11	1	1	2	4	2	1	1	2	2	4	4	4	4	5	5	5	5	5	5	5	4	5	3	5	4	5	5	5	3	4	4	4	5	5	5	5	2	4	4	2	2	3
1069	30	2	2	2	3	Cardiology	9	1	1	2	1	3	2	2	2	2	3	4	4	5	4	4	4	4	5	5	5	5	5	1	5	5	5	5	3	4	4	4	4	5	4	4	5	4	5	5	4	4	4
1070	38	2	3	3	1	Endoscopy	18	1	1	2	1	3	1	2	2	2	5	5	5	5	5	5	5	5	5	5	5	5	5	5	5	5	5	5	5	5	5	5	5	5	5	5	5	5	5	5	5	5	5
1071	24	2	2	1	1	Internal Medicine	1	1	5	1	2	1	2	2	2	1	1	5	5	5	5	5	5	2	5	5	5	5	5	2	5	5	5	5	5	5	5	5	5	5	5	5	5	5	5	5	5	5	5
1072	32	2	3	2	1	Anorectal Dermatology	12	1	5	2	4	3	2	2	2	2	4	5	5	5	5	5	5	5	5	5	5	5	5	4	5	5	5	4	4	5	5	5	5	5	5	5	5	5	5	5	5	5	5
1073	24	2	3	1	1	Pediatrics	1	1	5	2	2	1	2	2	2	2	2	4	4	5	4	5	5	5	5	5	5	4	5	4	4	4	5	5	4	4	5	4	4	4	5	5	5	4	4	5	4	4	4
1074	26	2	2	1	1	Critical Care Medicine	2	1	5	2	1	1	2	2	2	2	3	4	5	5	4	4	4	3	4	4	5	4	3	4	4	5	4	4	4	4	4	4	4	4	4	5	5	4	4	5	4	5	4
1075	42	2	2	3	3	Prosthodontics	15	1	1	2	1	3	1	2	2	2	4	5	4	5	5	4	4	3	4	5	5	5	4	4	5	5	5	5	5	5	5	4	5	5	5	5	4	5	5	5	4	5	4
1076	28	1	3	2	1	A ward outside the mouth	4	2	5	2	2	1	2	3	2	2	3	5	5	5	5	5	5	5	5	5	5	5	5	4	5	5	4	5	3	5	5	5	5	5	5	5	5	5	5	5	4	5	5
1077	31	2	3	2	1	obstetrics	6	1	5	2	2	1	1	2	2	2	2	3	4	3	5	4	2	3	2	4	4	4	4	3	4	4	4	4	2	4	4	4	4	4	4	4	3	4	4	4	2	4	2
1078	27	2	2	1	6	surgical	4	1	5	2	1	2	1	2	1	1	1	1	3	4	4	3	3	3	1	2	4	4	4	3	1	4	3	3	1	3	4	1	4	4	1	4	1	1	4	4	1	3	4
1079	33	2	3	3	1	obstetrics	10	1	5	2	1	3	2	2	2	2	1	2	4	4	5	5	5	4	5	5	5	5	5	3	4	4	5	4	2	4	5	3	4	5	4	4	4	4	4	4	3	4	3
1080	24	2	2	1	1	Emergency Department	3	1	5	2	1	1	2	2	2	2	3	4	4	4	5	5	5	5	5	5	5	5	5	5	5	5	5	5	5	5	5	5	5	5	5	5	5	5	5	5	5	5	5
1081	25	2	3	2	1	Lung Disease Oncology	2	1	5	2	2	1	2	2	2	2	4	4	4	4	4	4	4	4	4	4	4	4	4	4	4	4	4	4	4	4	4	4	4	4	4	4	4	4	4	4	4	4	4
1082	28	2	3	2	1	Skin Eye Ear Nose Throat	5	1	5	2	1	1	2	2	2	2	3	4	4	5	5	5	5	5	5	5	5	5	5	5	5	5	5	5	4	5	5	5	5	5	5	5	5	5	5	5	5	5	5
1083	27	2	3	2	1	General	2	1	5	2	1	1	2	2	2	2	2	2	3	2	4	3	3	3	1	3	3	3	3	2	1	3	3	3	2	3	3	3	3	3	3	3	3	3	3	3	1	3	4
1084	36	2	3	2	1	Gynecology	13	1	1	3	1	3	2	2	2	2	2	3	4	5	5	5	5	4	5	5	5	5	5	5	2	5	5	5	4	5	5	5	4	5	5	5	5	5	5	5	5	4	5
1085	27	2	3	1	6	Pediatrics	2	1	1	2	1	2	2	2	2	2	3	4	4	4	4	4	4	4	4	4	4	4	4	1	4	4	4	4	4	4	4	4	4	4	4	4	4	4	4	4	4	4	4
1086	33	2	3	3	1	Intervention room	11	2	1	1	1	3	2	2	2	2	3	4	5	5	4	5	5	5	5	4	5	5	5	5	5	5	5	5	5	5	5	5	5	5	5	5	5	5	5	5	5	5	5
1087	25	2	3	2	1	Internal Medicine	2	1	5	3	2	1	2	2	2	2	4	5	4	5	5	5	5	5	5	5	5	5	5	4	5	5	5	5	4	5	5	5	5	5	5	5	5	5	5	5	5	5	5
1088	32	2	3	3	6	Urology	10	1	5	1	1	3	1	2	2	1	3	4	4	4	4	3	3	3	4	4	4	4	4	1	4	4	4	4	3	4	3	4	4	4	4	4	2	2	4	4	2	4	4
1089	24	2	3	1	1	neurosurgery	1	1	5	2	2	1	2	2	2	2	4	4	4	4	4	4	4	4	4	4	4	4	4	4	4	4	4	4	3	4	4	4	4	4	4	4	4	4	4	4	4	4	4
1090	26	2	2	1	1	orthopedics	5	1	5	2	1	1	1	2	1	1	5	5	5	5	5	5	5	5	5	5	5	5	5	5	5	5	5	5	5	5	5	5	5	5	5	5	5	5	5	5	5	5	5
1091	35	2	3	3	1	recovery unit	17	2	1	1	1	2	2	3	1	2	4	3	3	4	4	4	4	4	4	4	4	4	5	3	5	4	5	4	4	3	3	4	4	4	4	4	4	4	4	4	4	4	4
1092	24	2	2	1	1	Pediatric Dentistry	1	1	1	2	2	1	2	2	2	2	4	4	4	4	4	4	4	4	4	4	4	4	4	4	4	4	4	4	4	4	4	4	4	4	4	4	4	4	4	4	4	4	4
1093	23	1	2	1	1	Internal Medicine	1	1	5	2	2	1	2	2	2	2	4	5	5	5	5	5	5	5	4	5	4	5	5	5	5	5	5	5	5	5	5	5	5	5	5	5	5	5	5	5	5	5	5
1094	30	2	3	2	1	Emergency Department	7	1	5	1	1	3	2	2	2	2	2	5	5	5	5	5	5	3	5	5	5	5	5	3	5	5	5	5	3	5	4	5	5	5	5	5	4	5	5	5	5	5	5
1095	30	2	3	2	1	Urology	10	1	5	2	1	3	1	2	1	1	2	4	4	4	4	5	5	4	4	4	4	4	4	3	4	4	4	4	2	4	4	4	4	4	4	4	4	3	3	4	4	4	4
1096	32	2	3	2	1	Internal Medicine	10	1	5	1	1	3	2	2	2	2	4	5	4	4	4	4	5	4	4	5	4	4	4	1	5	5	5	5	5	5	5	5	5	5	4	5	4	4	5	5	4	5	5
1097	30	2	2	2	1	Operating room	8	1	5	3	1	3	2	2	2	1	3	4	4	5	4	4	4	4	4	4	4	4	4	4	4	4	4	4	4	4	4	4	3	4	4	4	4	4	4	4	4	4	4
1098	24	2	3	1	1	Internal Medicine	1	1	5	2	2	1	2	2	2	2	2	3	4	4	5	3	4	4	4	3	4	4	4	4	3	4	3	3	3	5	4	4	4	4	3	4	4	3	4	4	3	4	4
1099	30	2	2	1	1	ICU	2	1	5	2	1	2	2	2	2	2	4	4	4	4	4	4	4	4	4	4	4	4	4	2	4	4	4	4	4	4	4	4	4	4	4	4	4	4	4	4	4	4	4
1100	27	2	3	1	1	Anorectal	3	1	3	2	1	2	2	3	2	2	4	4	4	5	5	3	4	4	4	3	4	4	4	4	5	4	5	4	4	4	4	4	4	5	4	5	5	5	5	5	5	5	5
1101	33	2	3	2	6	obstetrics	11	1	5	2	1	3	2	2	2	2	2	3	5	5	4	5	5	5	4	5	5	5	5	5	4	5	5	5	5	5	4	4	4	4	5	5	5	4	4	4	4	4	4
1102	24	2	3	1	1	Emergency	1	1	5	2	2	1	2	2	2	2	3	4	4	4	4	4	4	4	4	4	4	4	4	4	4	4	5	4	4	5	4	4	4	4	4	4	4	4	4	4	4	4	4
1103	27	2	3	2	1	orthopedics	5	1	5	2	1	2	1	3	1	1	4	4	4	4	4	4	4	4	4	4	4	4	4	4	4	4	4	4	4	4	4	4	4	4	4	4	4	4	4	4	4	4	4
1104	29	2	2	2	1	Operating room	8	1	5	2	1	2	2	2	1	2	5	5	5	5	5	5	5	4	5	5	5	5	5	4	5	5	5	5	5	4	4	4	5	4	5	4	5	5	5	5	5	5	5
1105	33	2	3	3	1	Pediatrics	10	1	1	1	4	1	2	2	2	2	4	4	4	4	4	4	4	4	4	4	4	4	5	5	5	5	5	5	5	5	5	5	5	5	5	5	5	5	5	5	5	5	5
1106	32	2	3	2	1	neurosurgery	10	1	1	1	1	1	2	3	2	2	4	5	5	5	5	5	5	5	5	5	5	5	5	5	5	5	5	5	5	5	5	5	5	5	5	5	5	5	5	5	5	5	5
1107	31	2	3	3	1	Gastroenterology	7	1	5	1	1	2	1	2	1	2	5	5	4	5	5	5	5	5	5	4	4	5	5	5	5	5	5	5	5	5	5	5	5	5	5	5	5	5	5	5	5	5	5
1108	47	2	3	3	6	Children's Rehabilitation Department	27	1	1	1	1	2	1	3	2	2	4	5	5	5	5	5	5	4	5	5	5	4	5	2	5	5	5	5	4	5	5	5	2	5	5	5	5	5	5	5	4	5	5
1109	28	2	2	1	1	obstetrics	4	1	5	2	2	1	2	2	2	2	3	4	5	5	5	5	5	4	5	5	5	5	5	4	5	5	5	5	4	5	5	5	5	5	5	5	5	5	5	5	5	5	5
1110	33	2	3	2	1	Accupuncture	11	2	1	1	1	1	2	2	2	2	3	2	4	1	4	2	1	3	3	2	1	4	1	4	3	3	3	2	4	5	4	4	4	4	3	2	2	2	4	4	2	3	4
1111	32	2	2	2	1	Pediatrics	12	1	1	2	1	3	2	2	2	2	3	3	3	4	5	5	5	3	4	5	5	5	5	5	4	5	5	5	1	4	5	3	5	5	5	5	5	5	5	5	3	5	5
1112	27	2	3	2	1	Internal Medicine	5	1	5	3	1	2	2	2	2	2	5	5	5	5	5	5	5	2	5	5	5	5	5	3	5	5	5	5	4	4	5	4	5	5	5	5	4	5	5	5	5	5	5
1113	24	2	3	2	1	Pediatrics	6	1	5	2	2	1	2	2	2	2	1	4	4	4	4	5	5	5	5	4	5	2	5	1	2	3	4	4	2	2	4	3	1	4	3	4	3	4	4	4	4	3	4
1114	30	2	2	1	1	orthopedics	6	1	5	2	1	3	1	2	1	1	2	4	4	4	4	4	4	4	4	4	4	4	4	4	4	4	4	4	4	4	4	4	4	4	4	4	4	4	4	4	4	4	4
1115	23	2	2	1	1	Pediatrics	1	1	1	3	2	1	1	2	2	2	4	4	5	4	4	4	5	4	5	5	5	4	4	4	4	4	5	5	4	4	5	4	5	4	5	4	5	4	5	4	5	4	4
1116	25	2	2	1	6	dermatology	2	1	5	2	2	1	2	2	2	2	4	4	4	5	5	5	5	5	4	4	5	4	5	4	5	4	4	4	5	4	4	4	5	4	5	4	4	5	4	4	4	4	4
1117	24	2	2	2	1	Operating room	5	1	5	2	2	1	2	2	2	2	3	3	3	3	3	3	3	3	3	3	3	3	3	3	3	3	3	3	3	3	3	4	3	3	3	3	3	3	3	3	3	3	3
1118	30	2	2	2	1	Disinfection Supply Center of Yuqing County Hospital of Traditional Chinese Medicine	6	1	1	2	1	3	2	2	2	2	5	5	5	5	5	5	5	5	5	5	5	5	5	5	5	5	5	5	5	5	5	5	5	5	5	5	5	5	5	5	5	5	5
1119	26	2	2	1	6	Gynecology	2	1	5	2	2	1	2	2	2	2	2	4	4	5	5	5	5	5	4	4	4	4	4	4	4	5	5	3	5	4	4	4	4	4	4	4	5	5	4	4	4	5	5
1120	22	2	2	1	1	General	2	1	5	2	2	1	2	2	2	2	3	3	3	3	3	3	3	3	3	3	3	3	3	3	3	3	3	3	3	3	3	3	3	3	3	3	3	3	3	3	3	3	3
1121	35	2	3	2	1	Neonatology	15	1	1	2	1	3	2	3	2	2	1	3	4	4	4	3	4	3	4	4	4	4	4	4	4	4	4	4	3	4	4	3	3	4	4	4	1	2	4	4	4	4	4
1122	21	2	2	1	1	Gynecology	1	1	5	2	2	1	2	2	2	2	5	5	5	5	5	5	5	5	5	5	5	5	5	5	5	5	5	5	5	5	5	5	5	5	5	5	5	5	5	5	5	5	5
1123	27	2	3	2	1	orthopedics	3	1	5	2	2	1	2	2	2	2	3	5	4	4	4	4	4	4	5	4	4	4	4	4	4	4	5	4	3	4	4	4	4	5	3	4	4	4	4	4	3	4	4
1124	26	2	3	2	1	Pediatrics	5	2	1	1	1	2	2	3	2	2	2	4	3	3	4	4	1	1	4	4	4	4	4	3	1	3	4	4	3	3	3	3	3	3	3	3	3	3	3	3	2	4	4
1125	23	2	2	1	1	Pediatrics	1	1	1	3	2	1	1	2	2	2	5	5	4	4	5	4	5	5	4	5	5	4	5	4	5	5	4	5	4	4	4	4	5	5	5	4	4	5	5	5	4	4	5
1126	25	2	2	1	1	Cardiothoracic Urology	2	1	5	2	2	1	1	2	2	1	3	3	3	4	4	4	4	3	4	4	4	4	4	2	4	3	4	4	4	4	4	4	4	4	4	4	4	4	4	4	3	4	4
1127	32	2	3	2	2	orthopedics	10	2	1	1	1	3	2	3	2	2	3	2	1	1	1	1	1	2	1	1	1	2	2	2	1	1	1	1	1	1	1	1	2	1	1	1	1	1	1	1	1	1	1
1128	29	2	2	2	1	Gastroenterology	7	1	5	2	1	3	2	2	2	2	2	5	5	5	5	5	5	5	5	5	5	5	5	5	5	5	5	5	5	5	5	5	5	5	5	5	5	5	5	5	5	5	5
1129	33	2	3	2	1	obstetrics	11	1	5	1	1	3	2	2	2	2	4	5	4	5	5	4	4	5	4	4	4	4	5	1	3	4	4	4	4	5	4	4	3	5	4	5	1	4	4	4	3	4	4
1130	24	2	2	1	6	Otorhinolaryngology	3	1	5	2	1	1	1	2	2	2	3	5	5	5	5	5	5	4	5	5	5	5	5	4	5	5	5	5	4	5	5	4	5	5	5	5	5	5	5	5	5	5	5
1131	48	2	2	3	1	Renal Rheumatology	30	1	1	1	1	2	2	3	2	2	4	4	4	4	4	4	4	4	5	4	4	4	3	4	3	4	4	4	4	4	4	4	4	4	4	4	4	4	4	4	4	4	4
1132	27	2	3	2	1	neurosurgery	3	2	1	1	1	2	2	2	2	2	1	4	3	5	5	4	5	5	5	5	5	5	5	5	5	5	5	5	2	5	5	4	5	5	5	5	5	5	5	5	5	5	5
1133	32	2	2	2	1	Infected Second Ward	10	1	5	2	1	3	1	2	1	2	4	5	5	5	5	5	5	5	5	5	5	5	5	5	3	5	5	5	1	5	5	5	5	5	5	5	5	5	5	5	5	5	5
1134	31	2	3	2	6	Internal Medicine	6	1	5	2	1	3	2	2	2	2	5	5	5	5	5	5	5	5	5	5	5	4	5	3	5	5	5	5	4	5	5	5	5	5	5	5	5	5	5	5	5	5	5
1135	27	2	3	2	1	orthopedics	4	1	5	2	2	1	2	2	1	2	3	4	3	4	3	4	4	4	4	4	4	3	4	4	4	4	4	4	4	4	4	4	4	4	4	4	4	4	4	4	4	4	4
1136	30	2	3	3	1	Spleen and stomach	7	1	3	2	1	3	2	2	2	2	3	2	3	1	4	4	4	4	4	4	4	3	4	4	2	4	4	4	3	4	4	4	2	4	4	4	4	4	4	4	2	3	4
1137	29	2	3	2	6	Pediatrics	4	1	5	2	1	2	2	2	2	2	4	5	4	4	4	5	4	3	4	4	4	5	4	4	5	4	4	5	4	4	4	5	4	4	4	5	4	4	4	5	4	4	4
1138	25	2	2	1	1	obstetrics	3	1	5	2	2	1	2	2	2	2	2	2	4	4	4	4	4	4	4	4	4	4	4	2	4	4	4	4	4	4	4	4	3	4	4	4	4	4	4	4	4	4	4
1139	25	2	3	2	1	dermatology	2	1	5	2	2	1	2	2	2	2	2	3	4	5	4	5	2	2	3	4	5	4	5	1	5	4	3	4	1	3	4	3	1	4	1	4	4	4	3	4	2	4	4
1140	26	2	3	2	1	recovery unit	3	1	5	1	1	2	2	2	2	2	3	4	4	4	4	4	5	4	4	3	4	5	5	3	3	4	5	4	5	4	4	4	4	4	4	4	4	4	4	4	4	4	4
1141	31	2	3	2	3	Nursing Department	9	1	1	2	2	1	2	2	2	2	3	5	4	4	4	4	4	4	4	4	4	4	4	2	4	4	4	5	4	4	4	4	4	4	4	4	4	4	4	4	4	4	4
1142	34	2	3	2	1	surgical	15	1	1	1	1	3	1	2	2	2	2	2	3	2	2	2	2	2	2	2	2	2	2	2	2	2	2	2	2	2	2	4	3	4	4	4	3	4	4	4	3	3	4
1143	34	2	3	2	1	anesthesia	10	1	5	1	1	2	2	2	1	2	1	1	1	1	1	1	1	1	1	1	1	1	1	1	1	1	1	1	1	1	1	1	1	1	1	1	1	1	1	1	1	1	1
1144	25	2	3	2	1	Neurospine Surgery	2	1	5	2	2	1	2	2	2	2	4	4	4	4	4	4	4	4	4	4	4	4	4	4	4	4	4	4	4	4	4	4	4	4	4	4	4	4	4	4	4	4	4
1145	30	2	3	2	1	dermatology	8	1	5	2	1	1	2	2	2	2	2	5	5	5	5	4	5	4	5	5	4	4	5	2	5	5	5	5	4	5	5	4	5	5	4	5	4	4	5	5	4	5	4
1146	33	2	3	2	3	neurosurgery	10	2	1	1	1	1	2	3	2	2	4	4	5	5	5	4	4	3	4	4	5	5	5	3	5	4	3	4	4	5	5	4	4	4	4	5	4	4	5	4	4	5	4
1147	31	2	3	3	1	orthopedics	6	1	5	1	1	3	1	2	2	1	4	2	2	2	2	2	4	4	4	4	4	3	3	3	2	2	2	2	2	2	2	2	2	2	2	2	2	2	2	2	2	2	2
1148	31	2	3	3	1	Operating room	10	1	5	2	1	2	2	2	2	1	2	5	5	5	5	5	5	5	5	5	5	5	5	5	5	5	5	5	2	4	5	4	5	5	5	5	4	4	4	4	5	5	5
1149	27	2	3	2	1	neurosurgery	6	1	1	2	2	1	2	2	1	1	4	4	4	5	5	4	3	4	5	5	5	5	5	2	5	5	5	5	4	4	5	5	4	5	4	5	2	4	4	5	2	3	4
1150	27	2	2	1	1	Anorectal skin	1	1	5	2	1	1	2	2	2	2	5	5	5	5	4	5	5	5	5	5	5	4	5	1	4	5	5	5	5	5	5	5	4	5	5	5	4	5	5	5	5	5	5
1151	25	2	3	2	1	Lung Disease Oncology	2	1	5	2	2	1	2	2	2	2	2	3	3	2	3	3	2	2	3	4	4	3	4	3	4	3	3	3	4	3	4	3	3	3	3	4	2	3	4	4	3	4	3
1152	25	2	3	2	1	Urology	2	1	5	3	1	1	2	2	2	1	3	2	4	4	4	4	4	4	4	4	4	4	4	4	4	4	4	4	4	4	4	4	4	4	4	4	4	4	4	4	4	4	4
1153	30	2	3	3	1	Internal Medicine	10	1	1	1	1	2	1	2	2	2	3	3	3	3	3	3	3	3	4	4	4	4	4	2	4	4	4	4	4	4	4	4	4	4	4	4	4	4	4	4	4	4	4
1154	33	2	3	2	2	Supply Room	10	1	1	1	1	2	2	2	2	2	4	5	4	4	4	4	4	4	4	5	4	4	5	5	5	5	5	4	4	5	5	4	5	5	5	5	5	5	4	5	5	5	5
1155	26	2	2	2	1	obstetrics	7	1	5	2	2	1	2	2	2	2	3	5	2	2	4	4	3	3	4	4	4	4	4	1	4	2	5	4	3	1	4	3	4	4	3	4	2	4	4	4	3	3	4
1156	30	2	3	2	1	Integrated Branch	5	1	1	2	1	2	2	3	2	2	5	5	3	5	4	5	5	4	3	5	4	5	5	4	4	4	5	4	4	4	5	4	4	4	4	4	4	5	4	4	4	5	4
1157	30	2	3	2	1	Critical Care Medicine	7	1	5	1	1	3	1	2	2	2	4	4	4	4	4	4	4	4	4	4	4	4	4	4	4	4	4	4	4	4	4	4	4	4	4	4	4	4	4	4	4	4	4
1158	28	2	3	1	1	Orthopedics	5	1	5	2	2	1	2	3	2	2	4	4	4	4	4	4	4	4	4	4	4	4	4	4	4	4	4	4	4	4	4	4	4	4	4	4	4	4	4	4	4	4	4
1159	33	2	2	2	1	Department of Traditional Chinese Medicine	11	1	1	2	1	3	2	2	2	2	3	4	4	4	4	4	4	4	4	4	4	4	4	4	4	4	4	4	4	4	4	4	4	4	4	4	4	4	4	4	4	4	4
1160	29	2	3	2	3	Urology	7	1	1	1	1	3	2	2	1	2	4	4	4	4	4	4	4	4	4	4	4	4	4	4	4	4	4	4	4	4	4	4	4	4	4	4	4	4	4	4	4	4	4
1161	49	2	3	4	3	Nursing Department	27	2	1	1	1	2	2	2	2	2	4	5	4	5	5	5	5	5	5	5	4	5	5	5	4	5	5	5	5	5	5	4	5	5	4	5	5	5	4	5	5	5	5
1162	35	2	3	2	1	Oncology	10	1	5	1	1	3	2	2	2	2	4	4	5	5	5	5	4	4	4	5	5	5	5	2	3	5	5	5	4	5	5	5	5	5	5	5	5	5	5	5	3	5	4
1163	26	2	3	2	1	neurosurgery	3	1	1	2	1	2	2	2	2	2	4	4	4	4	4	4	4	4	4	5	5	4	4	1	4	4	4	4	3	5	4	3	4	4	4	4	4	4	4	4	4	4	4
1164	32	2	3	3	2	Operating room	6	1	1	1	1	2	2	2	2	2	5	5	5	5	5	5	5	5	5	5	5	5	5	5	5	5	5	5	5	5	5	5	5	5	5	5	5	5	5	5	5	5	5
1165	30	2	3	2	1	Neonatology	10	1	5	2	1	3	2	2	2	2	3	4	4	4	4	4	4	4	4	4	4	4	4	4	4	4	4	4	4	4	4	4	4	4	4	4	4	4	4	4	4	4	4
1166	33	2	3	2	1	obstetrics	11	1	5	2	1	3	2	2	2	2	3	4	4	4	4	4	4	4	4	4	3	4	4	4	3	4	4	4	4	4	4	3	3	4	3	4	3	3	3	4	4	4	4
1167	30	2	2	2	1	Emergency	10	1	5	2	1	3	2	2	2	2	4	4	4	4	4	4	4	4	4	4	4	4	4	4	4	4	4	4	4	4	4	4	4	4	4	4	4	4	4	4	4	4	4
1168	31	2	3	2	1	orthopedics	10	1	1	2	1	1	2	2	2	2	2	4	4	5	5	5	5	5	4	5	5	4	5	2	4	4	5	5	2	5	5	4	2	4	4	4	4	4	5	4	4	4	4
1169	50	2	3	4	3	Department of Neurology Second Ward	30	1	1	1	1	2	1	3	2	2	5	5	5	5	5	5	5	5	5	5	5	5	5	5	5	5	5	5	5	5	5	5	5	5	5	5	5	5	5	5	5	5	5
1170	26	2	2	1	1	surgical	5	1	5	2	1	1	2	2	2	2	3	5	4	5	5	5	5	5	5	5	5	5	5	5	5	5	5	5	4	5	5	5	5	5	5	5	5	5	5	5	5	5	5
1171	26	2	2	1	1	Neonatology	1	1	5	2	1	2	2	3	2	2	3	4	4	4	5	5	5	5	5	5	5	5	5	3	5	5	5	4	4	5	5	4	5	5	5	5	5	5	5	5	4	4	4
1172	25	1	3	2	1	Emergency	2	1	5	2	2	1	2	2	2	2	4	4	4	4	4	4	4	4	4	5	5	5	5	4	5	5	5	5	4	4	4	4	4	4	4	4	4	4	4	5	4	5	4
1173	26	2	2	2	1	neurosurgery	7	1	5	3	1	3	2	3	2	2	4	3	3	4	4	4	4	3	3	4	4	4	4	4	4	4	4	4	3	4	4	3	4	4	4	4	4	4	4	4	4	4	4
1174	32	2	3	2	1	Operating room	10	2	5	1	1	2	1	2	2	2	3	5	5	5	5	4	4	5	5	5	4	5	5	4	4	4	5	5	4	4	4	4	4	5	5	5	4	4	4	4	4	4	5
1175	24	2	2	1	1	Tumor	5	1	5	1	2	1	2	2	2	2	1	2	4	4	5	4	4	4	5	5	5	5	5	3	4	4	5	4	3	4	5	5	5	5	4	5	4	4	5	5	1	5	5
1176	33	2	3	3	1	Emergency	8	1	5	2	1	2	1	3	1	2	2	5	3	5	5	5	3	5	5	5	5	5	5	5	5	5	5	5	2	5	5	3	5	5	3	4	3	4	4	4	3	4	5
1177	23	2	2	1	6	endocrine	1	1	5	2	2	1	2	2	2	2	3	5	4	5	4	5	5	5	5	5	5	5	5	3	5	4	5	5	4	5	4	4	3	5	5	5	5	5	5	5	4	5	5
1178	25	2	2	1	1	Eye Ear Nose Throat	3	1	1	3	2	1	2	2	2	2	3	4	3	3	3	3	3	3	3	3	3	3	3	3	3	3	3	3	3	3	3	3	3	3	3	3	3	3	3	3	3	3	3
1179	25	2	3	1	1	Orthopedics	1	1	5	2	2	1	2	2	1	2	3	5	4	4	4	4	4	4	4	4	4	4	4	4	4	4	4	4	4	4	4	4	4	4	4	4	4	4	4	4	4	4	4
1180	27	2	2	2	6	Pediatrics	5	1	5	2	2	1	2	2	2	2	2	3	3	3	3	3	3	3	3	3	3	3	3	3	3	3	3	3	3	3	3	3	3	3	3	3	3	3	3	3	3	3	3
1181	30	2	3	2	1	Urology	5	1	5	1	1	3	2	2	2	1	1	1	1	1	1	1	1	1	1	1	1	1	1	1	1	1	1	1	1	1	1	1	1	1	1	1	1	1	1	1	1	1	1
1182	37	2	3	2	1	Operating room	14	1	1	2	1	3	2	2	2	2	5	5	5	5	5	5	5	5	5	5	5	5	5	5	5	5	5	5	5	5	5	5	5	5	5	5	5	5	5	5	5	5	5
1183	26	2	2	1	1	fever clinics	3	1	5	2	2	1	2	2	2	2	3	5	5	5	5	5	5	5	5	5	5	5	5	5	5	5	5	5	5	5	5	5	5	5	5	5	5	5	5	5	5	5	5
1184	27	2	3	2	1	neuroendocrine	4	1	5	2	2	1	2	2	2	1	2	5	4	4	4	4	4	4	4	4	4	4	4	3	2	4	4	4	3	4	4	4	4	4	4	4	3	4	4	4	3	4	4
1185	35	2	3	3	3	orthopedics	15	1	2	1	1	3	1	3	2	2	4	4	4	4	4	4	4	4	4	4	4	4	4	4	4	4	4	4	4	4	4	4	4	4	4	4	4	4	4	4	4	4	4
1186	31	2	3	2	1	Emergency Department	9	1	5	2	1	2	1	2	2	2	4	3	2	2	4	4	4	5	4	4	4	4	4	4	4	4	4	4	4	4	4	4	4	4	4	4	4	4	4	4	4	4	4
1187	41	2	3	3	3	Nursing Department	17	1	3	1	1	2	1	2	2	2	5	5	5	5	5	5	5	5	5	5	5	5	5	5	5	5	5	5	5	5	5	5	5	5	5	5	5	5	5	5	5	5	5
1188	26	2	2	1	1	orthopedics	4	1	5	2	1	2	1	2	1	2	2	2	3	5	5	5	5	5	5	5	5	5	5	5	5	5	5	5	2	5	5	5	5	5	2	5	2	2	5	4	5	5	5
1189	27	2	3	1	6	Gynecology	2	1	4	2	1	2	2	2	2	1	5	5	5	5	5	5	5	5	5	5	5	5	5	5	5	5	5	5	5	5	5	5	5	5	5	5	5	5	5	5	5	5	5
1190	26	2	3	2	1	Urology	2	1	5	2	2	1	2	3	2	2	4	4	4	3	4	4	4	4	4	4	4	4	4	3	3	4	4	4	3	4	4	3	3	4	4	4	4	4	4	4	4	4	4
1191	30	2	3	2	1	Nursing Department	7	1	1	1	1	2	2	2	2	2	4	3	4	4	4	3	4	4	4	4	4	4	4	2	3	4	3	4	4	4	4	3	4	4	4	4	4	4	4	3	4	4	4
1192	27	2	3	1	1	Urology	4	1	5	1	1	2	2	2	2	2	2	3	4	5	5	4	4	3	4	4	4	5	5	3	4	5	5	5	4	5	5	3	4	5	5	5	5	5	5	5	4	4	5
1193	32	2	3	3	1	Three Sects	8	1	5	3	1	2	2	2	2	2	4	5	4	4	4	4	4	3	4	4	4	4	5	3	4	4	4	4	4	5	4	4	4	4	4	4	4	4	4	4	4	5	5
1194	22	2	2	1	1	dermatology	1	1	1	2	2	1	2	2	2	2	4	4	4	4	5	5	5	5	5	5	5	4	5	3	4	4	5	4	4	5	5	5	4	5	5	5	5	5	5	5	5	5	5
1195	24	2	3	1	1	Neurospine Surgery	1	1	5	2	2	1	2	2	2	2	2	4	4	5	4	4	5	5	5	5	5	5	5	5	5	5	5	5	3	5	5	5	5	5	5	5	5	5	5	5	3	5	5
1196	25	2	2	1	6	Skin eye ear nose throat	3	1	1	2	1	2	2	2	2	2	1	3	3	3	4	5	5	5	5	5	5	5	5	5	5	5	5	5	5	5	5	5	5	5	5	5	5	5	5	5	5	5	5
1197	27	2	3	1	6	Gastroenterology (the second infection ward)	4	1	5	2	1	1	2	2	2	2	2	3	5	5	5	4	5	5	4	5	5	4	5	4	5	5	5	5	3	5	5	5	5	5	5	5	5	5	5	5	5	5	5
1198	30	2	3	3	1	Internal Medicine	8	1	1	3	1	2	2	2	2	2	4	4	3	2	4	2	1	2	4	4	4	4	4	4	4	4	4	2	1	2	4	2	4	2	2	2	1	2	4	4	1	4	2
1199	35	2	3	4	3	Urology	13	2	3	1	1	3	1	2	2	2	4	4	4	5	5	5	5	4	5	5	5	4	4	4	4	5	5	5	5	5	4	4	4	5	4	5	5	4	4	4	4	5	4
1200	32	2	2	2	1	surgical	10	1	5	1	1	3	2	2	2	2	4	5	4	5	5	5	5	5	4	5	5	4	5	3	5	5	4	4	5	5	4	4	4	4	4	4	5	5	5	5	4	5	5
1201	40	2	2	2	3	Pediatrics	20	1	1	2	1	2	2	2	2	2	5	1	1	5	1	5	5	1	5	5	5	5	1	1	5	5	1	5	5	5	5	5	1	5	5	5	5	1	5	5	5	5	5
1202	29	2	3	2	1	Oncology	7	1	1	1	1	3	1	2	2	2	5	5	4	5	4	4	4	4	4	4	4	4	4	4	4	4	5	5	4	5	5	5	5	5	4	4	5	4	4	4	4	4	4
1203	24	2	2	1	6	Urology	1	1	5	3	2	1	2	2	2	2	4	4	5	4	4	4	5	5	5	4	4	5	4	4	5	4	5	5	4	4	5	5	4	5	4	5	4	4	4	4	5	4	5
1204	34	2	3	2	1	Operating room	14	1	1	2	1	3	1	2	2	2	3	4	4	4	4	4	4	4	4	4	4	4	4	4	4	4	4	4	4	4	4	4	4	4	4	4	4	4	4	4	4	4	4
1205	31	2	3	3	1	Operating room	7	2	5	1	1	3	2	2	2	2	5	4	4	4	4	5	5	5	5	5	5	5	5	5	5	5	5	5	5	5	5	5	4	4	5	4	5	5	5	5	4	5	5
1206	30	2	3	2	6	orthopedics	7	1	5	2	1	3	1	3	2	1	2	5	5	2	5	4	5	5	5	5	5	5	5	5	5	5	5	5	5	5	5	5	5	5	5	5	5	5	5	5	5	5	5
1207	27	2	2	2	1	orthopedics	8	1	5	2	1	3	2	2	2	2	3	2	3	4	4	4	3	3	4	4	4	3	4	3	4	4	4	3	3	3	4	3	4	4	4	4	5	4	4	4	3	4	3
1208	25	2	3	1	1	Operating room	1	1	5	1	2	1	2	2	2	2	4	3	4	5	4	4	4	2	4	5	4	4	4	2	4	4	4	4	4	5	4	3	4	4	4	4	4	4	4	4	4	4	4
1209	32	2	3	2	1	Neurospine Surgery	10	1	5	2	1	3	2	3	2	2	4	4	4	3	5	5	5	5	5	2	4	4	4	5	4	4	5	5	4	5	5	3	5	5	4	5	4	5	5	4	5	4	5
1210	29	2	3	2	1	Neonatology	5	2	5	1	1	2	1	3	2	2	3	4	4	4	4	4	4	4	4	3	4	4	4	4	4	4	4	4	4	4	4	4	4	4	4	4	4	4	4	4	4	4	4
1211	26	2	3	2	1	Newborn	7	1	5	2	1	2	2	2	1	2	3	4	4	5	5	5	5	5	5	5	5	5	5	3	5	5	5	5	4	5	5	4	5	5	5	5	5	5	5	5	5	5	5
1212	29	2	3	3	3	Emergency Department	7	2	1	1	1	1	2	2	1	2	4	4	4	4	4	4	4	4	5	3	4	4	4	3	3	4	4	4	4	4	4	3	4	4	4	4	4	4	4	4	4	4	4
1213	35	2	3	2	2	Urology	10	1	1	2	1	2	1	2	2	2	4	5	5	4	5	5	5	5	5	5	5	5	5	5	5	5	5	5	5	5	5	5	5	5	5	5	5	5	5	5	5	5	5
1214	25	2	2	1	6	General Surgery	2	1	1	3	1	1	2	2	2	2	4	4	4	4	4	4	4	4	4	4	4	4	4	4	4	4	4	4	4	4	4	4	4	4	4	4	4	4	4	4	4	4	4
1215	24	2	3	1	1	Skin, Eye, Ear, Nose and Throat	2	1	5	2	2	1	2	2	2	2	4	5	5	5	5	5	5	5	5	5	5	5	5	1	4	4	5	4	3	4	4	4	4	4	5	5	5	5	5	5	5	5	5
1216	29	2	2	2	1	obstetrics	6	1	5	2	1	2	2	2	2	2	3	4	4	3	5	3	3	3	5	4	4	4	5	4	4	4	5	4	3	3	4	3	4	4	3	4	3	3	4	3	2	4	4
1217	29	2	3	2	1	Gynecology	5	1	5	2	1	1	2	2	2	2	3	5	4	4	5	5	5	5	5	5	5	4	4	4	4	4	5	5	5	5	5	5	5	5	5	5	5	5	5	5	5	5	5
1218	30	2	3	2	6	Gynecology	5	1	5	2	1	1	2	2	2	2	1	3	5	3	4	4	4	3	4	3	4	4	4	4	1	4	4	4	2	4	4	4	4	4	4	4	4	4	4	4	4	4	4
1219	30	2	3	2	2	Internal Medicine	10	1	5	3	1	3	2	2	1	1	1	4	4	4	5	5	5	5	5	5	5	5	5	5	5	5	5	5	5	4	5	5	5	5	5	5	5	5	5	5	5	5	5
1220	46	2	2	4	1	obstetrics	27	2	1	1	1	2	1	2	2	2	3	5	5	5	5	5	5	5	5	5	5	5	5	5	5	5	5	5	5	5	5	5	5	5	5	5	5	5	5	5	4	5	5
1221	25	2	2	1	6	neurosurgery	2	1	5	3	1	1	1	2	2	2	3	2	1	3	3	5	2	2	4	4	2	2	3	3	2	2	4	3	2	2	2	2	3	4	2	3	2	2	4	3	2	4	2
1222	22	2	3	1	1	orthopedics	1	1	5	1	2	1	2	2	2	2	4	4	4	5	4	4	5	5	5	5	5	5	5	3	5	5	5	5	5	5	5	5	5	5	5	5	5	5	5	5	4	5	5
1223	33	2	3	2	1	Emergency	14	1	1	1	1	3	2	2	2	2	4	4	4	4	4	4	4	4	4	4	4	4	4	4	4	4	4	4	4	4	4	4	4	4	4	4	4	4	4	4	4	4	4
1224	26	2	2	2	1	Neonatology	4	1	5	2	1	2	2	2	2	2	4	3	4	5	4	5	5	4	5	5	5	4	5	2	4	4	5	5	4	4	3	4	4	5	4	5	3	4	3	2	3	5	4
1225	27	2	2	2	1	orthopedics	4	1	5	2	2	1	2	2	2	1	2	3	3	2	2	3	2	3	3	3	2	2	3	2	3	2	3	3	3	2	3	2	3	2	3	4	3	2	4	3	3	3	2
1226	22	2	2	1	1	Department of Traditional Chinese Medicine	5	1	5	2	2	1	1	2	2	2	5	5	5	5	4	4	5	4	3	5	5	4	4	3	3	3	4	4	3	3	4	3	4	4	4	4	4	4	4	4	3	4	4
1227	35	2	3	2	6	Maternity	13	1	5	1	1	2	2	2	2	2	5	5	5	5	5	5	5	5	5	5	5	5	5	5	5	5	5	5	5	5	5	5	5	5	5	5	5	5	5	5	5	5	5
1228	30	2	3	2	1	General Surgery	8	1	5	1	1	3	2	2	2	2	4	4	4	4	4	3	3	4	3	4	4	4	4	3	3	4	4	4	4	3	3	3	4	4	4	4	4	4	4	4	4	4	4
1229	26	2	2	1	6	orthopedics	5	1	5	2	1	3	1	2	1	1	4	4	4	4	4	4	5	4	4	4	4	4	4	4	4	4	4	4	4	4	4	4	4	4	4	4	4	4	4	4	4	4	4
1230	25	2	3	1	1	Gastroenterology	3	1	5	2	1	1	2	3	2	2	4	5	4	4	5	4	5	5	5	5	5	5	5	5	5	5	5	5	4	4	5	5	5	5	5	5	5	5	5	5	4	5	5
1231	38	2	3	2	1	Emergency	10	1	5	1	1	3	2	2	2	2	3	4	4	4	5	4	5	4	5	4	5	5	5	2	4	4	5	4	2	3	4	4	4	4	4	5	4	4	4	4	3	4	5
1232	25	2	2	2	1	Brain Disease	5	1	5	2	2	1	2	2	2	2	4	4	5	5	5	5	5	5	5	5	5	5	5	5	5	5	5	5	5	5	5	5	5	5	5	5	5	5	5	5	5	5	5
1233	29	2	3	2	1	Gastroenterology	5	1	5	2	1	2	2	3	2	2	4	4	4	3	3	5	4	4	5	4	4	4	4	4	3	4	5	5	4	4	4	4	4	5	5	5	4	4	4	4	4	4	4
1234	37	2	3	3	1	Nursing Department	17	1	1	1	1	2	2	3	2	2	4	4	4	4	4	4	4	4	4	4	4	5	5	4	3	4	4	4	4	4	4	4	4	4	4	4	4	4	4	4	4	4	4
1235	32	2	3	3	1	Pediatrics	10	1	5	2	1	3	2	2	2	2	1	2	2	1	5	4	5	2	4	4	4	4	4	2	4	4	4	4	2	4	4	2	4	4	2	4	2	2	4	4	2	4	4
1236	26	1	3	2	1	Hemodialysis Room	3	1	1	2	1	1	2	2	2	2	2	2	3	3	3	3	3	3	3	3	3	4	4	4	4	4	4	4	2	4	4	4	4	4	4	4	4	4	4	3	3	3	3
1237	33	2	3	2	1	Accupuncture	8	1	1	2	1	2	2	2	2	2	3	2	4	1	4	3	3	4	5	4	4	5	3	4	1	5	5	5	4	5	5	4	4	3	3	1	1	1	1	5	3	5	3
1238	26	2	3	2	1	Gynecology	3	1	5	2	2	1	2	2	2	2	4	4	4	4	4	4	4	2	4	5	5	4	5	2	4	5	5	5	4	5	5	5	4	5	5	5	4	4	4	5	4	4	5
1239	30	2	2	2	1	Gastroenterology	9	1	5	2	2	1	1	3	2	2	4	4	4	5	5	5	5	4	4	4	4	4	5	4	4	4	5	5	4	4	5	5	5	5	5	5	5	5	5	5	5	5	5
1240	26	2	3	1	1	Recovery	1	1	5	2	2	1	2	2	2	2	4	4	3	5	3	2	4	4	4	4	4	3	5	3	4	4	5	4	2	4	4	4	4	4	4	5	4	4	4	4	2	4	4
1241	38	2	3	3	3	Infectious Diseases	19	2	2	1	1	3	2	2	2	2	4	5	5	5	4	5	4	4	5	5	5	5	5	3	5	5	5	5	4	5	4	5	4	5	5	5	4	5	5	5	5	5	5
1242	32	2	3	2	1	Abdominal Surgery	9	1	5	2	1	2	1	2	1	2	4	5	4	5	5	4	4	4	4	4	4	4	5	4	4	4	4	4	4	4	5	5	4	4	4	4	4	4	4	4	5	5	5
1243	24	2	3	2	1	God in	2	1	5	1	2	1	2	2	2	2	4	4	4	4	4	4	4	4	4	4	4	4	4	4	4	4	4	4	4	4	4	4	4	4	3	4	4	4	4	4	1	4	4
1244	34	2	2	1	6	Nephrology Surgery	3	1	5	2	1	2	2	2	2	2	4	1	4	5	4	5	4	1	4	5	5	2	3	3	4	4	4	4	4	4	4	3	4	4	4	4	4	4	4	4	4	4	4
1245	39	2	2	1	1	General Surgery	2	1	5	3	1	3	2	2	2	2	3	4	4	4	4	4	4	4	4	4	4	4	4	4	4	4	4	4	4	4	4	4	5	4	4	4	4	4	4	4	4	4	4
1246	27	2	2	1	1	Urology	3	1	5	3	1	1	2	2	2	2	2	3	4	4	3	3	4	3	4	4	3	4	4	4	4	3	4	4	2	3	4	4	3	4	3	4	3	4	3	4	3	4	3
1247	25	2	2	1	6	obstetrics	3	1	5	2	2	1	2	2	2	2	2	4	5	5	5	5	5	5	5	5	5	5	5	5	3	5	5	5	4	5	5	5	4	5	5	5	5	5	5	5	5	5	5
1248	32	2	3	2	2	Operating room	9	1	5	1	1	2	1	2	1	2	4	5	5	5	5	5	5	5	5	5	5	5	5	5	5	5	4	5	4	5	5	5	3	5	5	5	4	5	5	4	4	5	5
1249	50	2	2	2	1	Supply Room	27	2	5	1	1	2	2	1	2	2	4	5	5	4	4	5	5	5	5	5	5	5	5	5	4	5	5	5	5	5	5	5	5	5	5	5	5	5	5	5	5	5	5
1250	39	2	3	3	2	Nursing Department	18	1	1	1	1	3	2	2	1	2	2	5	3	5	5	4	5	4	4	4	4	4	5	4	3	4	5	5	4	5	4	3	4	5	4	5	3	4	5	5	4	5	5
1251	33	2	3	2	1	Department of Encephalopathy and Cardiology	10	2	5	1	1	3	2	2	2	2	3	3	5	3	4	4	4	5	4	4	4	4	5	4	4	4	4	4	4	4	4	4	3	3	4	3	4	3	4	4	4	4	4
1252	22	2	2	1	1	orthopedics	3	1	5	2	2	1	2	3	2	2	4	4	4	4	4	4	4	4	4	4	4	4	4	4	4	4	4	4	4	4	4	4	4	4	4	4	4	4	4	4	4	4	4
1253	26	2	2	1	1	fever clinics	3	1	5	3	1	2	2	2	2	2	3	4	4	5	4	4	4	4	4	4	4	4	4	4	4	4	4	4	3	4	4	4	4	4	4	4	4	4	4	4	4	4	4
1254	24	2	2	2	6	endocrine	2	1	5	2	2	1	1	3	2	1	5	5	5	5	5	5	5	5	5	5	5	5	5	5	5	5	5	5	5	5	5	5	5	5	5	5	5	5	5	5	5	5	5
1255	32	1	3	2	1	Emergency Department	9	1	4	2	1	2	1	2	1	2	2	1	2	2	1	1	2	2	1	1	1	1	1	1	1	1	1	1	2	1	1	1	1	1	1	1	2	1	1	1	1	1	1
1256	21	2	2	1	1	Accupuncture	1	1	5	3	2	1	2	2	2	2	4	1	3	3	3	3	3	3	3	3	3	3	3	3	3	3	3	3	3	3	3	3	3	3	3	3	3	3	3	3	1	3	3
1257	32	2	3	2	2	Accupuncture	8	1	1	1	1	3	2	2	2	2	4	4	4	4	4	4	4	4	4	4	4	4	4	4	4	4	4	4	4	4	4	4	4	4	4	4	4	4	4	4	4	4	4
1258	54	2	3	4	3	Cardiology	35	2	1	1	1	2	1	3	2	2	5	4	5	5	5	5	5	5	5	5	5	5	5	4	5	5	5	5	5	5	5	5	5	5	4	5	4	5	5	5	5	5	5
1259	44	2	3	4	3	Critical Care Medicine	24	2	1	1	1	3	1	2	2	2	3	4	4	5	5	4	4	4	5	4	4	5	5	4	3	4	5	4	5	4	5	4	5	4	4	4	4	4	5	4	4	4	4
1260	24	1	3	1	1	icu	1	1	5	2	2	1	1	2	2	2	4	4	4	4	3	4	4	4	4	4	4	4	4	4	4	4	4	4	4	4	4	4	4	4	4	4	4	4	4	4	4	4	4
1261	27	2	2	1	6	Infectious Diseases	4	1	5	2	2	1	2	2	2	2	2	2	4	4	4	4	3	2	3	3	4	3	4	2	2	4	4	4	3	4	3	3	4	4	4	4	4	3	4	4	4	4	3
1262	45	2	2	2	6	Outpatient department	19	1	1	2	1	2	2	2	2	1	4	5	5	5	5	5	5	5	5	5	5	5	5	5	5	5	5	5	5	4	5	5	5	5	5	5	5	5	5	5	5	5	5
1263	29	2	3	2	1	ICU	8	1	5	2	1	3	2	2	2	2	4	5	5	5	5	5	5	5	5	5	5	5	5	5	5	5	5	5	5	5	5	5	5	5	5	5	5	5	5	5	5	5	5
1264	40	2	2	2	1	radiation	11	1	1	2	1	3	2	2	2	2	4	4	4	4	4	4	4	4	4	4	4	4	4	4	4	4	4	4	4	4	4	4	4	4	4	4	4	4	4	4	4	4	4
1265	36	2	3	3	1	Emergency Department	14	1	5	1	1	2	1	3	1	1	2	4	4	3	4	3	4	3	4	5	4	4	5	4	4	4	4	4	4	3	4	4	5	4	4	4	3	4	4	3	2	4	4
1266	28	2	2	2	2	Oncology	10	1	5	2	1	2	1	2	1	1	3	2	3	4	4	4	5	2	3	3	4	5	5	2	4	4	5	5	4	4	4	4	4	4	4	4	4	4	4	4	4	4	4
1267	25	2	2	1	1	dermatology	5	1	2	2	1	2	1	2	2	2	2	2	3	4	5	3	4	3	4	4	4	4	4	3	4	4	4	4	2	3	2	3	4	4	4	4	3	3	3	3	2	3	3
1268	23	2	2	1	1	Outpatient department	1	1	1	2	2	1	2	3	2	2	4	4	4	4	4	4	4	4	4	4	4	4	4	4	4	4	4	4	4	4	4	4	4	4	4	4	4	4	4	4	4	4	4
1269	31	2	3	2	1	Oncology	7	1	5	2	1	2	2	2	2	2	4	4	4	4	4	4	5	4	4	4	4	4	4	4	4	4	4	4	4	4	5	4	4	5	4	4	4	3	4	4	5	4	4
1270	48	2	3	3	3	Outpatient	28	2	1	2	4	2	2	2	1	2	3	3	3	3	4	5	5	2	4	4	4	4	4	3	4	4	4	4	3	4	4	3	4	5	4	4	3	3	5	4	4	4	4
1271	54	2	2	4	1	Urology	33	2	1	1	1	2	2	2	1	2	4	5	5	5	5	4	4	4	4	5	4	5	5	4	5	5	5	5	4	4	4	4	4	4	4	4	4	4	4	4	4	4	4
1272	33	2	3	2	1	Emergency Department	11	1	5	1	1	3	2	2	2	2	2	4	4	4	4	4	4	4	4	5	4	5	5	5	3	4	5	5	3	5	5	3	5	5	5	5	3	3	3	5	4	5	5
1273	37	2	3	2	1	Infectious Diseases	13	1	1	3	1	3	2	2	2	2	2	4	3	4	3	5	3	5	4	4	4	4	4	4	4	4	4	4	3	4	4	4	4	4	4	4	4	3	4	4	4	4	4
1274	29	2	3	2	1	obstetrics	10	1	5	1	1	3	2	3	2	2	2	2	2	4	4	4	4	2	4	4	4	4	4	2	4	4	4	4	2	2	4	2	2	4	2	5	2	2	4	4	2	4	4
1275	32	2	3	3	1	orthopedics	8	1	1	1	4	2	2	2	2	2	3	4	4	3	4	4	3	3	4	4	4	4	4	3	4	4	4	4	4	4	4	3	4	4	3	3	3	4	4	4	4	4	4
1276	48	2	3	4	3	Internal Medicine	30	2	1	1	1	2	2	2	1	2	2	3	4	3	4	4	3	4	4	4	4	4	4	4	3	4	5	4	4	4	4	4	4	4	4	4	3	4	4	4	3	4	4
1277	37	2	3	3	1	Pulmonary Diseases	14	1	1	1	1	2	2	2	2	2	4	5	5	5	5	5	5	5	5	5	5	5	5	2	5	5	4	4	5	5	5	5	5	5	5	4	4	4	4	4	4	5	4
1278	28	2	3	2	1	Pediatrics	6	1	5	1	1	3	2	2	2	2	4	4	4	5	4	5	5	4	5	5	5	4	4	4	4	5	5	5	4	4	4	4	4	5	4	4	4	5	5	5	4	4	4
1279	25	2	3	2	1	ICU	3	1	5	2	2	1	2	2	2	2	2	4	4	5	5	5	5	5	5	5	5	5	5	5	5	5	5	5	5	5	5	5	5	5	5	5	5	5	5	5	5	5	5
1280	30	2	2	1	1	Operating room	8	1	5	2	1	3	2	2	2	2	5	5	5	5	5	5	5	5	5	5	5	5	5	5	5	5	5	5	5	5	5	5	5	5	5	5	5	5	5	5	5	5	5
1281	26	2	3	1	1	pulmonary disease	1	1	5	1	2	1	2	2	2	2	3	4	4	4	4	4	4	4	4	4	4	4	4	4	4	4	4	4	3	5	4	3	4	4	4	5	4	4	5	4	4	4	5
1282	25	2	2	1	1	obstetrics	5	1	5	2	1	1	1	3	2	2	4	5	4	5	5	5	5	5	5	5	5	5	5	4	4	4	5	5	5	5	5	4	5	5	5	5	5	5	5	5	5	5	5
1283	24	2	1	1	1	Stomatology	1	1	1	3	2	1	2	2	2	2	1	4	2	2	4	3	4	1	4	4	5	4	5	1	4	4	5	5	1	4	3	3	3	5	5	5	3	3	4	5	4	5	4
1284	28	2	2	2	1	Pediatrics	6	1	5	3	1	1	2	2	2	2	3	2	4	5	5	4	2	4	5	5	5	5	5	3	2	5	5	5	3	5	5	5	5	5	5	4	5	5	5	5	2	5	5
1285	51	2	1	1	1	Accupuncture	13	1	1	3	1	2	2	2	2	2	4	4	4	4	4	4	5	4	4	4	4	4	4	4	4	4	4	4	4	4	4	4	4	4	4	4	4	4	4	4	4	4	4
1286	27	1	2	2	1	Emergency Department	6	1	5	2	1	2	2	2	2	2	2	3	4	2	4	5	5	3	4	5	5	4	5	4	2	5	5	5	4	5	4	3	4	5	5	5	3	4	5	4	4	5	5
1287	24	2	2	1	6	Pulmonary Diseases	5	1	5	1	1	1	1	2	2	2	5	5	5	5	5	5	5	5	5	5	5	5	5	5	5	5	5	5	5	5	5	5	5	5	5	5	5	5	5	5	5	5	5
1288	28	2	3	2	6	Emergency	4	1	5	2	1	1	2	2	2	1	1	1	4	4	4	5	5	5	5	5	5	5	5	1	5	5	5	5	1	4	4	4	4	5	5	5	5	5	5	5	5	5	5
1289	32	2	3	2	1	Pulmonary Diseases	10	1	1	1	1	2	2	2	2	1	5	5	5	5	5	5	5	5	5	5	5	5	5	5	5	5	5	5	5	5	5	5	5	5	5	5	5	5	5	5	5	5	5
1290	25	2	2	1	1	orthopedics	5	1	5	2	1	1	1	2	1	2	3	3	4	4	4	4	4	4	4	4	4	4	4	2	3	4	5	5	4	4	3	4	2	4	3	4	3	4	4	4	3	4	4
1291	31	2	3	1	1	Gynecology	6	1	5	2	1	2	2	2	1	2	2	4	5	5	5	5	5	5	5	5	5	5	5	2	5	5	5	5	1	4	5	3	3	5	3	5	5	3	5	5	3	4	4
1292	30	2	3	2	6	obstetrics	5	1	5	2	1	3	1	2	2	2	5	4	5	5	5	5	5	5	5	5	5	5	5	5	5	5	5	5	5	5	5	5	5	5	5	5	5	5	5	5	5	5	5
1293	33	2	3	3	3	Pulmonary Diseases	11	1	1	1	1	3	2	2	2	2	1	1	1	1	1	1	1	1	1	1	1	1	1	1	2	1	1	1	1	1	1	1	1	1	1	1	1	1	1	1	1	1	1
1294	29	2	3	2	1	Respiratory Medicine	6	1	5	2	1	3	2	2	2	2	2	3	4	3	5	5	3	3	5	5	4	5	5	2	4	5	5	5	3	3	4	4	3	5	4	5	2	4	5	5	1	4	5
1295	33	2	3	3	1	General Surgery	10	1	1	1	1	2	2	2	2	2	3	2	2	4	4	4	4	4	5	5	5	5	4	4	1	4	4	3	2	3	3	2	4	4	2	4	1	3	3	4	1	3	4
1296	24	2	3	1	1	Orthodontics	1	1	1	2	2	1	2	3	2	2	3	4	4	5	5	5	5	4	5	5	5	5	5	5	5	4	5	4	4	4	5	4	4	5	5	5	5	4	4	5	4	5	4
1297	26	2	2	1	1	obstetrics	5	1	5	2	2	1	2	2	2	2	5	5	5	5	5	5	5	5	5	5	5	4	5	5	5	5	5	5	5	5	5	5	5	5	5	5	5	5	5	5	5	5	5
1298	23	2	2	1	6	orthopedics	3	1	5	2	2	1	1	2	2	2	2	4	4	5	5	4	5	4	4	5	5	4	5	2	4	4	5	4	2	4	4	4	1	4	4	5	5	4	4	4	4	5	4
1299	26	2	3	1	1	Infectious Diseases	1	1	5	3	2	1	2	2	2	2	4	4	4	5	4	5	5	4	5	5	5	5	5	2	4	5	5	4	4	4	4	4	4	4	4	5	4	4	4	4	4	4	4
1300	29	2	2	1	1	Anesthesiology	4	1	1	3	1	2	2	2	2	2	1	3	3	3	4	4	4	1	2	5	5	4	4	3	5	4	5	5	1	4	4	4	3	3	3	3	3	3	3	3	1	4	3
1301	27	2	1	1	1	Critical Care Medicine	3	1	5	2	1	2	2	2	2	2	4	3	3	4	3	4	3	4	3	4	3	4	4	4	4	4	4	4	4	4	4	3	4	4	4	4	4	4	4	4	4	4	4
1302	30	2	3	3	1	Outside four	7	2	1	1	1	2	2	2	2	2	2	5	5	5	5	5	1	5	5	5	5	5	5	1	5	5	5	5	5	5	5	4	5	5	5	5	1	5	5	5	2	5	5
1303	32	2	3	3	6	Neonatology	6	2	5	1	2	1	2	2	2	1	3	4	3	4	4	4	4	3	4	4	4	4	4	3	4	4	4	4	4	4	4	4	3	4	4	4	3	3	4	4	4	4	4
1304	23	2	2	1	6	Pediatrics	5	1	1	3	2	1	2	2	2	2	3	3	3	4	4	4	4	3	4	5	5	5	5	2	4	4	4	4	2	4	4	3	4	4	4	4	4	4	4	4	3	4	4
1305	26	2	2	1	1	Anorectal	4	1	5	2	1	2	2	2	1	2	3	1	5	2	5	5	5	5	4	4	3	4	4	4	4	4	4	4	4	4	4	4	4	4	4	4	4	4	4	4	4	4	4
1306	46	2	3	3	1	recovery unit	28	1	1	1	1	2	2	3	2	2	5	5	5	5	5	5	5	5	5	5	5	5	5	5	5	5	5	5	5	5	5	5	5	5	5	5	4	5	5	5	5	5	5
1307	27	2	3	2	1	General Surgery	5	2	1	1	1	1	2	2	2	2	3	5	5	4	5	4	4	5	5	5	5	5	5	5	4	5	5	5	5	5	5	5	5	5	5	5	5	5	5	5	4	5	5
1308	35	2	2	2	6	Tuina	13	1	5	2	1	3	2	3	2	2	1	2	4	4	4	4	4	4	4	4	4	4	4	4	4	4	4	4	4	4	4	4	4	4	4	4	4	4	4	4	4	4	4
1309	32	2	2	2	1	Neuroendocrinology	10	1	5	2	1	2	2	2	2	2	3	4	4	4	4	4	4	4	4	4	4	4	4	4	4	4	4	4	4	4	4	4	4	4	4	4	4	4	4	4	4	4	4
1310	29	2	2	2	1	endocrine	10	2	5	1	4	3	2	3	2	2	5	4	5	5	5	5	5	5	5	5	5	5	4	5	4	5	5	5	5	5	5	5	5	5	5	5	5	5	5	5	5	5	5
1311	29	2	3	2	1	Infectious Diseases	2	1	5	2	2	1	2	3	2	2	2	3	4	4	4	4	4	3	4	4	4	3	4	4	4	4	4	4	4	4	4	4	4	4	4	4	3	4	4	3	3	4	4
1312	25	2	2	2	6	Urology	6	1	5	2	1	2	1	2	2	2	3	4	3	4	4	4	4	4	4	4	4	4	4	4	4	4	4	4	4	4	4	4	4	4	4	4	4	4	4	4	4	4	4
1313	39	2	2	1	1	Chiropractic	10	1	1	2	1	3	2	3	2	2	5	5	5	4	4	5	5	5	5	5	5	5	4	5	5	4	5	4	4	5	5	5	5	4	4	4	5	4	4	5	5	4	4
1314	36	2	3	3	1	cardiology	13	3	3	1	1	3	2	3	2	2	4	5	5	5	5	5	5	5	5	5	5	5	5	4	5	5	4	5	5	5	5	5	5	5	5	5	4	4	5	5	5	5	5
1315	31	2	3	2	1	orthopedics	9	1	1	2	4	2	2	2	2	2	2	3	2	4	4	4	4	3	4	4	4	4	4	4	4	3	4	4	3	2	4	3	4	4	4	4	3	4	4	4	4	4	4
1316	27	2	3	2	1	Waisan	3	1	1	2	1	2	2	2	2	2	2	4	4	4	2	4	4	2	4	4	4	2	4	2	4	4	4	4	4	4	4	3	4	4	4	4	2	4	4	4	4	4	4
1317	34	2	3	2	1	Acupuncture	9	1	5	1	1	3	2	2	2	2	1	3	3	4	4	1	3	3	4	4	4	4	4	4	5	5	4	4	3	3	4	4	4	4	4	4	4	3	4	4	3	4	4
1318	23	2	2	1	1	recovery unit	5	1	5	3	2	1	2	2	2	2	3	5	3	4	4	3	4	5	4	4	4	4	5	5	2	4	5	4	2	2	4	3	5	5	4	5	3	3	5	5	2	5	4
1319	44	2	3	4	3	Gynecology	23	2	1	1	1	3	2	2	2	2	2	4	4	4	4	4	2	4	4	4	4	4	4	3	4	4	4	4	3	4	4	4	4	4	4	4	3	4	4	4	3	4	4
1320	32	2	3	3	6	orthopedics	9	1	1	1	1	2	1	2	2	2	3	4	4	4	4	4	3	4	4	4	3	3	3	3	3	3	3	3	3	4	4	4	4	4	4	4	4	4	4	4	3	3	3
1321	29	2	3	3	1	Emergency Department	11	1	5	1	1	1	1	3	2	2	4	4	4	4	4	4	4	4	4	4	4	4	4	4	4	4	4	4	4	4	4	4	4	4	4	4	4	4	4	4	4	4	4
1322	27	2	2	1	1	neurosurgery	5	1	5	2	4	2	2	2	2	2	1	2	4	3	5	4	4	3	5	5	4	4	4	4	3	5	5	5	2	5	5	4	5	5	5	5	3	5	5	5	4	5	5
1323	24	2	2	1	1	surgical	2	1	5	2	2	1	2	2	2	1	5	5	5	5	5	5	5	5	5	5	5	5	5	5	5	5	5	5	5	5	5	5	5	5	5	5	5	5	5	5	5	5	5
1324	28	2	2	2	1	Pediatrics	5	1	5	1	1	3	1	2	2	2	3	4	4	4	4	4	4	4	4	4	4	4	4	4	3	4	4	4	4	4	4	4	4	4	4	4	4	4	4	4	4	4	4
1325	30	2	3	2	1	Endocrinology	7	1	5	2	2	1	1	3	2	1	2	5	5	4	4	3	4	5	5	5	5	4	5	4	4	5	5	5	5	5	5	5	4	5	5	5	5	3	5	5	5	5	5
1326	25	2	2	1	1	ICU	2	1	5	2	1	1	2	2	2	2	1	4	3	2	4	2	3	2	4	4	3	4	4	2	2	3	4	4	1	4	3	4	4	4	3	4	3	3	4	4	2	3	3
1327	36	1	3	3	1	Surgical Anesthesiology	14	2	5	3	1	3	2	2	2	2	2	4	4	3	4	5	3	4	5	5	2	5	5	2	2	4	5	4	4	3	5	3	5	5	3	5	3	2	5	4	2	5	4
1328	26	2	2	2	1	cardiology	5	2	5	2	2	1	1	3	2	2	5	5	5	5	5	5	5	5	5	5	5	5	5	5	5	5	5	5	5	5	5	5	5	5	5	5	5	5	5	5	5	5	5
1329	28	2	3	2	6	Emergency	6	1	5	2	1	2	2	2	2	2	5	5	5	5	5	5	5	5	5	5	5	5	5	5	5	5	5	5	5	5	5	5	5	5	5	5	5	5	5	5	5	5	5
1330	29	2	3	2	1	cardiology	5	1	5	2	1	2	2	3	2	2	5	5	5	5	5	5	5	5	5	5	5	5	5	5	5	5	5	5	5	5	5	5	5	5	5	5	5	5	5	5	5	5	5
1331	27	2	2	1	1	Anesthesiology	3	1	5	2	1	1	2	2	2	2	4	5	5	5	5	5	5	5	5	5	5	5	5	5	5	5	5	5	5	5	5	5	5	5	5	5	5	5	5	5	5	5	5
1332	24	1	2	1	1	Emergency Department	3	1	5	2	2	1	2	2	1	2	4	4	4	4	4	4	4	4	4	4	4	4	4	4	4	4	4	4	4	4	4	4	4	4	4	4	4	4	4	4	4	4	4
1333	27	2	3	2	1	ICU	5	1	5	2	1	2	2	2	2	1	3	5	5	5	5	5	5	5	4	5	5	4	5	3	4	5	5	4	4	5	5	5	4	5	4	5	5	4	5	5	4	5	5
1334	25	2	3	2	1	Nephrology Endocrinology	1	1	5	2	1	2	2	2	2	2	2	4	4	4	4	4	4	4	4	4	4	4	4	2	4	4	4	4	3	4	4	4	4	4	4	4	4	4	4	4	4	4	4
1335	37	2	3	3	1	Nursing Department	12	2	1	1	1	3	2	2	2	2	4	4	4	4	5	5	5	5	5	5	5	5	5	5	5	5	5	5	5	5	5	5	5	5	5	5	5	5	5	5	5	5	5
1336	26	2	3	1	1	Gynecology	4	1	1	2	1	2	2	2	2	2	4	4	4	4	4	4	4	4	4	4	4	5	4	4	4	4	4	4	4	4	4	4	4	4	4	4	4	4	4	4	4	4	4
1337	30	2	3	2	1	Infectious Diseases	5	1	5	2	1	2	2	2	2	2	2	4	4	5	5	4	4	4	5	5	5	4	4	4	4	5	5	5	4	3	4	4	4	4	4	4	4	4	4	4	4	4	4
1338	26	2	3	2	1	Department of Brain Disease and Department of Heart Disease	6	1	5	2	2	1	1	2	2	2	2	4	2	1	4	4	4	4	4	4	4	4	4	4	4	4	4	4	4	4	4	4	4	4	4	4	4	4	4	4	4	4	4
1339	29	2	3	2	6	obstetrics	5	1	5	3	1	3	1	2	2	2	2	2	4	5	5	4	4	2	5	4	5	5	5	2	5	5	5	4	4	4	5	5	5	5	4	5	4	4	4	4	3	5	4
1340	39	2	3	3	3	Urology	16	1	1	1	1	2	1	3	2	2	4	5	5	5	4	4	5	4	4	4	5	4	4	5	5	5	5	5	5	5	5	5	5	4	4	4	4	4	4	4	5	5	5
1341	28	2	3	2	1	Neuroendocrinology	6	1	5	2	1	2	2	2	2	2	3	5	5	5	5	5	5	5	5	5	5	5	5	5	5	5	5	5	5	5	5	5	5	5	5	5	5	5	5	5	5	5	5
1342	35	2	3	2	1	cardiology	11	1	1	1	1	3	2	3	2	2	5	5	5	5	5	5	5	5	5	5	5	5	5	5	5	5	5	5	5	5	5	5	5	5	5	5	5	5	5	5	5	5	5
1343	28	2	3	2	1	Outpatient	5	1	5	2	1	2	2	2	2	2	4	4	4	5	5	5	5	4	5	5	5	5	5	5	5	5	5	5	4	4	4	4	4	4	5	5	5	5	5	4	4	4	4
1344	27	2	3	2	1	Respiratory Medicine	6	1	5	2	4	2	2	2	2	2	2	4	4	5	4	1	1	5	5	5	5	5	5	5	5	5	5	5	1	5	5	5	5	5	5	5	1	1	5	5	4	5	5
1345	23	2	2	2	1	General Surgery	1	1	5	2	2	1	2	2	2	2	4	4	4	4	4	4	5	5	5	5	5	5	4	4	4	4	5	5	5	5	5	4	4	4	4	4	4	4	4	4	4	4	4
1346	26	2	3	2	1	orthopedics	5	1	5	2	2	1	1	2	1	1	3	3	3	3	3	3	3	3	3	3	3	3	3	3	3	3	3	3	3	3	3	3	3	3	3	3	3	3	3	3	3	3	3
1347	34	2	3	3	1	endocrine	10	2	1	2	1	2	1	3	2	2	4	3	4	4	4	4	4	3	4	4	4	4	4	4	4	4	4	4	4	4	4	4	4	4	4	4	4	4	4	4	4	4	4
1348	29	2	2	1	1	Gynecology	5	1	5	2	1	2	2	2	2	2	1	1	1	2	1	1	4	1	1	2	1	3	4	2	4	4	3	4	4	5	4	4	3	5	4	4	5	5	5	5	4	4	5
1349	28	2	3	1	1	Pediatrics	6	2	5	2	1	2	1	2	2	2	2	2	4	2	4	4	2	2	4	4	4	4	4	2	2	4	5	5	4	1	4	4	4	4	4	4	2	4	4	4	2	2	4
1350	24	2	2	1	1	Pediatrics	2	1	5	2	2	1	2	2	2	2	4	5	4	5	5	5	5	4	5	5	5	5	5	3	5	5	5	5	4	5	5	4	5	5	5	5	5	5	5	5	5	5	5
1351	30	2	2	2	1	Emergency	9	1	5	3	1	3	2	2	2	2	4	4	4	4	4	4	4	4	4	4	4	4	4	4	4	4	4	4	4	4	4	4	4	4	4	4	4	4	4	4	4	4	4
1352	33	2	3	2	6	Pediatrics	10	1	1	2	1	3	2	2	2	2	2	5	4	4	4	4	4	4	4	5	4	5	5	2	5	5	5	5	2	5	4	5	5	5	5	5	5	5	5	5	5	5	5
1353	26	2	3	2	1	neurosurgery	1	1	5	1	2	1	2	3	2	2	4	3	3	4	4	4	3	3	4	4	4	4	4	4	3	3	4	4	3	3	3	3	3	3	3	3	3	3	3	3	3	3	3
1354	25	2	2	1	1	General	1	1	5	3	2	1	2	2	2	2	3	4	3	4	4	4	4	4	4	4	4	4	4	3	4	4	4	4	2	4	4	4	4	4	4	4	4	4	4	4	3	4	4
1355	46	2	2	3	3	Internal Medicine	28	1	1	3	1	2	2	2	2	2	5	5	5	5	5	5	5	2	5	5	4	5	5	2	5	5	5	5	5	5	5	5	5	5	5	5	5	5	5	5	5	5	5
1356	31	1	3	1	1	Operating room	6	1	5	2	2	1	2	2	2	2	2	4	3	4	4	3	4	4	5	5	4	4	5	4	4	4	4	4	3	4	4	3	4	5	4	5	3	3	4	4	3	5	4
1357	24	2	3	1	1	Gynecology	1	1	1	2	2	1	1	2	2	2	4	4	5	5	5	5	5	4	5	5	5	5	5	4	5	5	5	5	5	5	5	5	5	5	5	5	5	5	5	5	5	5	5
1358	27	2	3	2	1	endocrine	5	2	5	2	1	2	2	3	2	2	5	5	5	5	5	5	5	5	5	5	5	5	5	5	5	5	5	5	5	5	5	5	5	5	5	5	5	5	5	5	5	5	5
1359	27	2	2	1	1	Pediatrics	2	1	5	2	1	2	2	2	2	2	3	4	4	4	4	4	5	3	4	4	5	5	5	4	4	5	5	5	4	5	5	5	4	5	5	5	5	5	5	5	4	5	5
1360	30	2	3	2	1	surgical	8	1	5	1	1	2	2	2	2	1	3	4	3	4	4	4	3	4	4	4	4	4	4	4	4	4	4	4	4	3	4	3	4	4	4	4	3	4	4	4	3	4	4
1361	32	2	3	2	1	Neurology	8	2	5	1	1	2	2	3	2	2	5	5	5	5	5	5	5	5	5	5	5	5	5	4	5	5	5	5	5	5	5	5	5	5	5	5	5	5	5	5	5	5	5
1362	26	2	3	2	1	Internal Medicine	3	1	5	1	2	1	2	2	2	2	2	3	4	4	3	4	4	4	4	4	4	4	4	4	4	4	4	4	4	4	4	4	4	4	4	4	4	4	4	4	4	4	4
1363	31	2	3	2	6	orthopedics	6	1	5	2	1	2	2	2	2	2	3	4	3	4	5	5	4	4	4	4	4	4	3	4	4	4	4	4	5	5	4	3	4	5	4	4	3	4	4	4	4	5	5
1364	34	2	3	3	1	Supply Room	16	1	1	2	1	3	1	3	2	2	5	5	5	5	5	5	5	5	5	5	5	5	5	5	5	5	5	5	5	5	5	5	5	5	5	5	5	5	5	5	5	5	5
1365	39	2	3	3	1	Pediatrics	16	1	2	1	1	2	1	2	2	2	4	5	4	4	4	4	5	5	5	5	5	5	5	5	5	5	5	5	5	5	5	5	5	5	5	5	5	5	5	5	5	5	5
1366	28	2	2	2	6	Tuberculosis-ward	8	2	5	2	2	1	2	3	2	1	4	5	5	5	5	5	5	5	5	5	5	5	5	5	5	5	5	5	4	5	5	5	4	5	5	5	5	5	5	5	5	5	5
1367	33	2	3	2	1	Emergency Department	7	1	5	2	1	2	2	3	2	2	3	4	1	1	1	1	1	1	3	1	2	1	2	1	1	1	5	3	4	3	2	1	3	3	1	1	1	1	3	2	1	2	2
1368	39	2	3	3	1	Hemodialysis Room	16	2	3	1	1	3	1	2	2	2	1	5	4	3	3	3	5	3	2	4	3	4	4	4	2	4	4	4	3	4	4	3	4	4	3	3	3	3	3	3	3	3	3
1369	27	2	2	1	1	surgical	3	1	5	2	1	2	2	2	1	2	1	2	4	5	3	3	3	3	5	5	5	2	2	1	1	4	5	5	1	4	3	2	1	5	3	4	1	5	5	5	3	5	5
1370	38	2	3	3	6	ICU	13	1	5	1	1	2	1	2	2	1	2	4	3	4	4	4	4	3	4	4	4	4	4	2	2	4	4	4	4	4	4	4	4	4	4	4	4	4	4	4	4	4	4
1371	26	2	2	1	2	dermatology	4	1	1	2	1	2	1	3	2	2	2	1	1	1	1	1	1	1	1	1	1	1	1	1	1	1	1	1	1	1	1	1	1	1	1	1	1	1	1	1	1	1	1
1372	23	2	2	1	1	Acupuncture and Tuina	2	1	5	3	2	1	2	2	2	2	4	4	5	5	5	5	5	5	5	5	5	5	5	4	5	5	5	5	4	5	5	5	5	5	5	5	5	5	5	5	5	5	5
1373	38	2	2	1	6	dermatology	15	1	5	2	1	3	2	2	2	2	3	2	4	4	5	4	4	3	4	4	4	4	4	3	4	4	4	4	4	4	4	4	4	4	4	4	4	3	3	4	4	4	4
1374	36	2	3	3	1	Urology	10	1	2	2	1	3	1	2	2	2	4	5	4	4	4	5	5	4	4	5	5	5	5	4	4	4	5	5	4	4	4	4	4	5	5	5	4	4	4	4	4	4	4
1375	25	2	3	2	1	Internal Medicine	3	1	5	2	2	1	2	2	2	2	3	5	4	4	5	4	4	4	4	4	4	4	4	4	4	4	4	4	4	4	4	4	4	4	4	4	4	4	4	4	4	4	4
1376	25	2	2	1	6	Urology	2	1	5	3	1	1	2	2	2	2	2	2	2	2	2	2	2	2	2	2	2	2	2	2	2	2	2	2	2	2	2	2	2	2	2	2	2	2	2	2	2	2	2
1377	28	2	2	1	6	orthopedics	1	1	5	3	2	1	2	2	2	2	4	4	4	4	4	4	5	5	4	4	5	5	5	4	5	5	5	5	5	5	5	5	5	5	5	5	5	5	5	5	5	5	5
1378	26	2	2	2	1	Internal Medicine	5	1	5	2	1	2	2	2	2	2	2	4	3	4	4	4	4	4	4	4	4	4	4	4	4	4	4	4	4	4	4	4	4	4	4	4	4	4	4	4	4	4	4
1379	26	2	3	1	1	Cardiology	4	2	5	2	2	1	2	3	2	2	4	4	4	4	4	4	3	3	4	5	4	4	4	3	3	4	5	5	5	4	4	4	4	4	4	4	4	4	4	4	4	4	4
1380	27	1	2	2	1	Emergency Department	5	1	5	3	1	1	2	2	2	2	4	4	4	4	4	4	4	4	4	4	4	4	4	4	4	4	4	4	4	4	4	4	4	4	4	4	4	4	4	4	4	4	4
1381	29	2	3	1	1	surgical	10	1	5	2	1	3	1	2	1	1	3	3	3	5	5	5	5	3	5	5	5	5	5	2	5	5	5	5	2	5	5	3	1	5	5	5	5	5	5	5	5	5	5
1382	27	2	3	2	1	Emergency Department	3	1	5	2	1	2	2	3	2	2	3	3	3	4	4	4	4	4	4	5	4	3	4	3	4	4	4	4	3	4	4	2	3	4	4	4	3	4	4	4	3	4	4
1383	32	2	2	2	6	Accupuncture	5	1	5	1	1	2	2	2	2	2	5	5	5	5	5	5	5	5	5	5	5	5	5	4	5	5	5	5	5	5	5	5	5	5	5	5	5	5	5	5	5	5	5
1384	27	2	3	2	1	General Surgery	5	1	5	1	1	2	2	2	2	1	2	4	4	4	5	4	4	4	4	4	5	5	5	4	4	4	4	4	4	4	4	4	4	4	4	5	5	4	5	5	4	4	4
1385	27	2	2	2	1	Cardiology	3	1	5	2	2	1	2	3	2	2	5	5	4	4	4	4	4	4	5	5	5	5	4	4	4	4	4	4	4	4	4	4	4	4	4	4	4	4	4	4	4	4	4
1386	29	2	2	2	1	Chiropractic	10	1	5	2	1	3	1	2	2	2	5	5	5	5	5	5	5	5	5	5	5	5	5	5	5	5	5	5	5	5	5	5	5	5	5	5	5	5	5	5	5	5	5
1387	26	2	3	2	1	surgical	4	1	5	1	2	1	2	2	2	2	3	3	3	3	4	3	4	3	4	4	4	4	4	3	3	3	3	3	3	4	4	3	4	3	4	4	4	4	4	4	2	4	3
1388	28	2	3	2	1	Five senses	5	1	5	2	1	2	2	2	2	2	2	4	4	4	5	4	5	5	5	5	5	5	5	5	5	5	5	5	1	5	5	5	5	5	5	5	5	5	5	5	5	5	5
1389	32	2	3	2	1	orthopedics	7	1	1	1	1	2	2	2	2	2	5	5	4	5	5	5	5	5	5	5	5	5	5	5	5	4	5	5	4	4	4	4	4	4	4	4	4	4	4	4	4	4	4
1390	37	2	3	3	1	Operating room	16	1	1	1	1	3	1	2	1	2	3	5	4	4	5	5	5	4	5	5	5	4	5	2	4	4	5	4	3	4	4	4	4	4	4	5	4	4	5	4	5	5	5
1391	28	2	3	2	6	surgical	6	1	3	2	2	1	2	2	2	2	4	4	4	4	4	4	4	4	4	4	4	4	4	4	4	4	4	4	4	4	4	4	4	4	4	4	4	4	4	4	4	4	4
1392	24	2	2	1	1	Internal Medicine	1	1	5	3	1	2	2	2	2	2	2	5	5	5	5	5	2	1	2	5	5	5	5	1	5	5	5	5	2	5	2	4	5	5	5	5	2	1	4	4	4	5	4
1393	28	2	3	2	1	Cardiology and Brain Diseases	5	1	5	1	1	3	2	2	2	1	4	5	5	5	5	5	5	4	5	5	5	5	5	2	5	5	5	5	4	4	4	5	5	5	5	5	5	5	5	5	5	5	5
1394	36	2	2	2	1	Supply Room	15	1	1	2	1	3	2	2	2	2	2	5	5	5	5	5	5	5	5	5	5	5	5	5	5	5	5	5	4	5	5	5	5	5	5	5	5	5	5	5	5	5	5
1395	37	2	3	2	1	Accupuncture	11	1	5	2	1	3	2	2	2	2	3	5	5	5	5	5	5	5	5	5	5	5	3	4	5	5	5	5	5	5	4	5	3	5	5	5	4	5	5	5	5	5	5
1396	34	2	3	2	1	Emergency	10	1	5	1	1	3	1	3	2	2	5	4	5	4	4	4	5	4	5	4	4	5	1	4	4	4	4	4	4	4	4	4	4	4	4	4	4	4	4	4	4	4	4
1397	28	2	2	2	1	Pediatrics	6	1	5	1	2	1	1	2	2	2	4	4	4	3	5	4	4	3	5	5	5	4	5	3	4	4	5	5	5	5	5	4	5	5	5	5	5	5	5	5	4	5	5
1398	28	2	2	1	1	Internal Medicine	4	1	5	2	1	2	2	2	2	2	4	4	4	5	5	4	5	4	5	5	5	4	5	2	4	5	5	5	4	5	5	4	5	5	5	5	5	5	5	5	5	5	5
1399	26	2	2	2	1	Pulmonary Diseases	1	1	5	2	1	2	2	2	2	2	4	5	5	5	5	5	5	5	5	5	5	5	5	4	5	5	5	5	5	5	5	5	5	5	5	5	5	5	5	5	5	5	5
1400	32	2	3	2	6	Emergency Department	26987	1	5	2	1	3	1	2	2	2	3	4	4	4	4	4	4	4	4	4	4	4	4	4	4	4	4	4	4	4	4	4	4	4	4	4	4	4	4	4	4	4	4
1401	30	2	3	2	1	outer	7	1	5	3	4	2	2	2	2	2	3	2	4	4	4	4	4	3	4	3	4	4	4	4	3	3	4	4	4	4	4	4	4	4	4	4	3	3	3	4	4	4	3
1402	30	2	2	2	6	Acupuncture and Moxibustion	5	1	5	3	1	3	2	2	2	2	4	4	4	4	4	4	4	4	4	4	4	4	4	4	4	4	4	4	4	4	4	4	4	4	4	4	4	4	4	4	4	4	4
1403	32	2	3	3	1	Cardiology	8	3	1	1	1	2	2	3	2	2	5	5	5	5	5	5	2	5	5	5	5	5	5	3	3	5	5	5	5	5	5	5	4	5	5	5	5	4	4	5	5	5	5
1404	28	2	2	1	1	Cardiology	9	2	5	2	1	2	2	2	2	2	5	5	5	5	5	5	5	5	5	5	5	5	5	5	5	5	5	5	5	5	5	5	5	5	5	5	5	5	5	5	5	5	5
1405	26	2	3	2	1	Integrated Branch	6	2	5	2	2	1	2	2	2	2	4	4	4	4	3	4	4	4	4	4	4	4	4	4	4	4	5	4	4	4	5	4	4	4	4	4	4	4	4	4	4	4	4
1406	26	2	3	1	1	Cardiology	4	1	5	2	2	1	2	2	2	2	3	5	4	4	4	4	4	4	4	4	4	4	4	4	4	4	4	4	4	4	4	4	4	4	4	4	4	4	4	4	4	4	4
1407	39	2	3	3	1	Supply Room	17	1	1	1	1	4	2	2	2	2	2	5	5	5	5	5	5	5	5	5	5	5	5	4	5	5	5	5	5	5	5	5	5	5	5	5	5	5	5	5	5	5	5
1408	24	2	2	1	1	surgical	1	1	5	3	2	1	2	2	2	2	4	2	4	4	4	3	4	4	4	4	4	4	4	4	4	4	4	4	3	4	4	4	4	4	4	4	4	4	4	4	4	4	4
1409	27	2	3	1	1	Pediatrics	3	1	5	2	2	1	1	2	2	2	3	4	3	5	5	5	5	5	5	5	5	5	5	5	5	5	5	5	5	5	5	5	5	5	5	5	5	5	5	5	5	5	5
1410	29	2	3	2	1	Internal Medicine	5	2	5	1	1	2	2	2	2	2	4	5	5	3	5	5	3	5	5	4	4	3	5	5	4	5	5	5	5	5	5	4	5	5	5	5	5	5	5	5	3	5	5
1411	38	2	3	3	3	Disinfection Supply Center	18	1	3	1	1	3	2	2	1	2	3	1	4	4	4	4	4	4	4	4	4	4	4	4	4	4	5	5	5	5	5	5	5	5	5	5	5	5	5	5	5	5	5
1412	37	2	3	2	1	Brain Surgery	15	1	1	2	1	3	2	2	2	2	2	3	4	4	5	5	5	4	5	5	5	3	4	1	3	5	5	4	2	4	4	3	3	4	4	5	5	5	4	4	4	4	5
1413	27	2	3	2	1	Urology	5	2	5	1	1	1	2	3	2	2	4	5	4	5	4	3	2	2	3	3	4	3	4	2	4	4	4	4	2	3	4	3	2	3	2	4	2	2	3	3	1	3	3
1414	25	2	1	1	1	Accupuncture	3	1	5	2	2	1	2	2	2	2	4	4	4	4	4	4	4	4	4	4	4	4	4	4	4	4	4	4	4	4	4	4	4	4	4	4	4	4	4	4	4	4	4
1415	26	2	3	2	1	Accupuncture	2	1	2	3	2	1	2	2	2	2	1	3	4	4	4	4	2	4	4	4	4	4	4	1	4	4	4	4	2	4	4	4	4	4	4	4	4	4	4	4	4	4	4
1416	24	2	2	1	1	orthopedics	2	1	5	2	2	1	2	2	2	2	1	4	4	4	4	4	4	4	4	4	4	4	4	4	4	4	4	4	4	4	4	4	4	4	4	4	4	4	4	4	4	4	4
1417	32	2	2	2	1	Pediatrics	6	1	1	1	1	3	2	2	2	2	3	4	4	5	5	4	4	4	5	5	5	5	5	4	3	4	5	4	4	4	5	4	3	5	4	4	4	4	4	4	4	4	5
1418	27	2	3	1	1	Internal Medicine	3	1	5	2	1	2	2	2	1	2	1	1	2	3	5	5	5	4	2	5	4	5	4	1	2	5	5	5	1	5	5	3	2	5	5	5	5	5	4	4	4	4	4
1419	30	2	3	2	1	Neurospine Surgery	6	1	5	2	1	3	2	2	2	2	2	4	4	5	4	4	3	4	4	4	4	4	5	4	5	5	5	5	4	5	5	4	4	5	4	5	3	5	5	5	4	5	4
1420	30	2	2	1	1	Critical Care Medicine	9	1	5	2	1	3	1	2	2	2	4	4	4	4	4	4	5	4	4	4	4	4	5	3	4	4	4	4	4	4	4	4	4	5	5	5	5	5	5	5	4	5	5
1421	30	2	2	1	1	Neurospine Surgery	3	1	5	2	1	3	2	3	2	2	5	5	5	5	5	5	5	5	5	5	5	5	5	5	5	5	5	5	5	5	5	5	5	5	5	5	5	5	5	5	5	5	5
1422	26	2	3	2	2	infection	3	1	5	2	2	1	2	2	2	1	2	2	4	4	4	4	2	3	4	4	5	5	5	2	4	4	4	5	3	4	4	4	4	5	3	5	1	4	5	4	1	5	5
1423	54	2	1	3	6	logistics	33	2	1	1	1	3	1	2	1	2	4	5	5	2	5	5	4	3	5	4	4	5	2	3	5	4	5	4	4	5	5	4	5	5	4	4	2	5	5	5	4	4	5
1424	35	2	3	3	1	Cardiology	13	1	3	1	1	3	2	3	2	2	5	5	5	5	5	5	5	5	5	5	5	5	5	5	5	5	5	5	5	5	5	5	5	5	5	5	5	5	5	5	5	5	5
1425	37	2	3	2	1	Urology	13	1	5	1	1	3	1	3	2	2	2	4	3	4	4	3	4	2	4	4	4	4	4	2	4	4	4	4	3	4	4	4	4	4	4	4	4	4	4	4	3	4	4
1426	27	2	2	1	1	Accupuncture	9	1	5	2	1	3	2	2	2	2	3	4	4	5	3	4	5	3	4	4	4	4	5	2	3	4	4	4	3	3	4	3	2	3	3	4	3	4	4	3	3	3	3
1427	26	2	2	1	1	Gynecology	2	1	5	3	1	1	2	2	2	1	3	3	2	2	2	2	2	2	2	2	2	2	2	2	2	2	2	2	2	2	2	2	2	2	2	2	2	2	2	2	2	2	2
1428	26	2	3	2	1	Emergency	9	1	5	1	1	3	2	3	2	2	4	3	4	4	5	4	3	4	4	4	4	4	4	4	4	4	4	4	3	4	4	4	2	4	4	4	4	4	4	4	3	4	4
1429	24	2	2	2	1	Acupuncture and Tuina	1	1	1	3	2	1	2	2	2	2	3	3	3	4	4	3	4	3	4	4	4	3	4	3	4	4	4	4	3	4	4	3	3	4	4	4	3	3	4	4	3	4	3
1430	23	2	2	1	1	Tumor	2	1	5	3	2	1	2	2	2	1	4	5	5	5	5	5	5	5	5	5	5	5	5	5	5	5	5	5	5	5	5	5	5	5	5	5	5	5	5	5	4	4	4
1431	33	2	3	2	1	obstetrics	10	1	5	2	1	2	2	2	2	2	4	5	5	5	5	5	5	5	5	5	5	5	5	5	5	5	5	5	5	5	5	5	4	4	4	4	4	4	4	4	4	4	4
1432	29	2	3	2	1	Department of Traditional Chinese Medicine	5	1	1	2	1	1	2	2	2	2	3	4	5	5	5	5	5	5	5	5	5	5	5	5	5	5	5	5	5	5	5	5	5	5	5	5	5	5	5	5	5	5	5
1433	36	2	2	1	1	Stomatology	13	1	1	2	1	2	1	2	2	2	5	5	5	5	5	5	5	5	5	5	5	5	5	5	5	5	5	5	5	5	5	5	5	5	5	5	5	5	5	5	5	5	5
1434	29	2	3	2	1	Cardiology	5	1	1	2	1	2	2	2	2	2	4	4	5	4	5	5	4	4	5	5	5	5	5	2	5	5	5	4	5	5	5	5	5	5	5	5	5	5	5	5	5	5	5
1435	27	1	3	2	1	cardiology	3	1	5	2	2	1	2	3	2	2	5	5	5	5	5	5	5	5	5	5	5	5	5	5	5	5	5	5	5	5	5	5	5	5	5	5	5	5	5	5	5	5	5
1436	25	2	2	1	1	Tumor old age	2	1	5	2	2	1	2	2	2	2	3	4	4	4	4	4	4	4	4	4	4	4	4	4	4	4	4	4	2	4	4	4	4	4	4	4	4	4	4	4	4	4	4
1437	33	2	3	2	3	Gynecology	8	2	5	2	1	3	2	2	2	2	3	2	4	5	5	4	5	4	5	5	5	5	5	2	5	5	5	5	3	4	5	5	5	5	5	5	5	5	5	5	5	5	5
1438	25	2	2	1	1	Gynecology	6	1	5	2	1	2	2	2	2	2	2	2	4	5	5	3	3	3	4	5	5	3	4	3	4	4	4	4	3	4	4	4	2	5	4	4	4	3	4	4	3	4	3
1439	22	2	2	1	1	Urology	1	1	5	2	2	1	2	2	2	1	3	4	3	3	3	4	4	4	3	4	4	3	4	3	4	4	4	4	3	4	3	3	4	4	4	4	4	4	4	4	4	4	4
1440	25	2	2	1	6	surgical	1	1	5	3	1	2	1	2	2	2	2	4	4	4	4	4	4	4	4	4	4	4	4	4	4	4	5	5	4	4	4	4	4	4	4	4	4	4	5	4	4	4	4
1441	34	2	3	2	1	endocrine	10	1	5	1	1	3	1	3	2	2	3	3	3	5	5	5	5	5	5	5	5	5	5	5	5	5	5	5	5	5	5	5	5	5	5	5	5	5	5	5	5	5	5
1442	27	2	2	1	1	Emergency	6	1	5	3	1	2	2	2	2	2	2	5	4	3	4	4	4	4	4	4	4	4	4	2	3	4	4	4	4	4	4	3	4	4	4	4	4	4	4	4	3	4	3
1443	48	2	2	3	3	Acupuncture and Rehabilitation Department	27	2	1	1	1	2	2	2	2	2	5	5	5	5	5	5	5	5	5	5	5	5	5	5	5	5	5	5	5	5	5	5	5	5	5	5	5	5	5	5	5	5	5
1444	31	2	2	2	1	Gynecology	10	1	1	2	1	3	2	2	2	2	4	5	5	5	5	5	5	5	5	5	5	5	5	2	5	5	5	5	5	5	5	5	5	5	5	5	5	5	5	5	5	5	5
1445	26	2	2	1	1	Internal Medicine	3	1	5	2	1	1	2	2	2	1	2	2	2	2	2	2	2	2	2	2	2	2	2	2	2	2	2	2	2	2	2	2	2	3	2	2	2	2	2	2	2	2	2
1446	27	2	2	1	6	Internal Medicine	4	1	5	2	1	2	2	2	2	2	1	1	1	1	1	1	1	1	1	1	1	1	1	1	1	1	1	1	1	1	3	3	3	3	3	3	3	3	3	3	3	3	3
1447	31	2	1	1	1	Pediatrics	6	1	5	2	1	3	2	2	2	2	2	5	4	5	4	4	5	4	3	5	5	5	5	4	4	4	5	5	3	4	5	4	4	5	5	4	4	5	5	5	5	5	5
1448	34	2	3	1	1	Five sense organs	10	1	5	2	1	3	2	2	2	2	2	4	4	4	4	2	4	4	4	4	4	4	4	4	4	4	4	4	4	4	4	4	4	4	4	4	4	4	4	4	4	4	4
1449	38	2	3	2	1	Gynecology'	15	1	5	2	1	3	2	3	2	2	4	4	4	4	4	4	4	3	4	4	3	4	4	4	4	4	4	3	4	4	4	3	4	4	4	4	4	4	4	4	4	3	3
1450	27	2	2	1	6	Acupuncture and Tuina	3	1	5	2	1	2	2	2	2	2	3	4	4	4	4	4	4	4	5	5	5	4	5	3	5	5	5	5	2	4	4	3	4	5	4	4	4	4	4	4	2	5	5
1451	28	2	3	2	6	Emergency	5	1	5	1	1	1	2	3	2	2	4	5	5	3	4	4	5	3	4	5	5	4	4	2	4	4	4	5	4	4	4	5	4	5	5	5	5	4	4	5	5	5	5
1452	38	2	2	3	2	Cardiology	20	3	1	1	1	2	1	3	2	2	4	4	5	3	4	4	4	4	5	4	4	4	4	5	4	5	5	5	5	5	5	4	4	5	5	5	5	5	5	5	5	5	5
1453	28	2	3	2	6	Gynecology	3	1	1	3	1	2	2	2	2	2	4	5	4	5	5	5	5	5	5	5	5	5	5	5	5	5	1	5	4	4	5	4	3	5	4	5	5	5	4	4	4	5	5
1454	37	2	3	2	1	Operating room	11	1	1	3	1	3	1	3	2	2	4	4	4	4	4	4	4	4	4	4	4	4	4	4	4	4	4	4	4	4	4	4	4	4	4	4	4	4	4	4	4	4	4
1455	30	2	3	2	1	Internal Medicine	6	1	5	1	1	3	2	2	2	2	4	5	4	4	4	5	5	5	5	5	5	4	5	5	4	5	5	5	4	4	4	4	4	5	5	5	5	5	5	4	4	4	4
1456	31	2	3	2	1	Outpatient	9	2	1	1	4	1	1	3	2	2	2	4	5	4	5	5	1	3	4	4	4	4	4	4	5	5	5	5	5	5	5	3	5	5	4	5	2	5	4	4	4	5	4
1457	27	2	2	2	1	Critical Care Medicine	6	1	5	2	4	2	2	2	2	2	4	4	4	4	4	4	4	4	4	4	4	4	4	4	4	4	4	4	4	4	4	4	4	4	4	4	4	4	4	4	4	4	4
1458	32	2	3	1	1	Cardiology	12	1	5	2	2	1	1	3	2	2	5	5	5	5	5	5	5	5	5	5	5	5	5	5	5	5	5	5	5	5	5	5	5	5	5	5	5	5	5	5	5	5	5
1459	22	1	1	1	1	Oncology	2	1	5	3	2	1	2	2	1	2	3	3	3	3	3	3	3	3	3	3	3	3	3	3	3	3	3	3	3	3	3	3	3	3	3	3	3	3	3	3	3	3	3
1460	29	2	3	2	1	surgical	6	1	5	2	1	1	2	3	2	2	2	5	4	1	2	4	2	1	2	4	5	4	4	1	2	3	5	4	2	4	4	3	4	4	3	4	3	2	2	4	4	4	2
1461	25	2	2	2	1	Emergency	3	1	5	2	2	1	2	2	2	2	5	5	5	5	5	5	5	4	5	5	5	5	5	5	5	5	5	5	5	5	5	4	5	5	5	5	5	5	5	5	5	5	5
1462	31	1	3	1	1	ICU	4	1	5	2	1	2	2	2	2	2	4	4	4	4	4	4	4	4	4	4	4	4	4	4	4	4	4	4	4	4	4	4	4	4	4	4	4	4	4	4	4	4	4
1463	23	2	2	1	1	Internal Medicine	1	1	5	2	2	1	2	2	2	2	5	5	5	5	5	5	5	5	5	5	5	5	5	5	5	5	5	5	5	5	5	5	5	5	5	5	5	5	5	5	5	5	5
1464	40	2	3	2	1	Urology	11	1	1	2	1	3	1	2	2	2	3	4	4	4	4	4	4	4	4	4	4	4	4	4	4	4	4	4	4	4	4	4	4	4	4	4	4	4	4	4	4	4	4
1465	25	2	3	1	1	ICU	1	1	5	2	2	1	2	2	2	2	2	4	3	3	5	4	4	4	4	5	5	5	5	2	5	4	5	5	4	4	5	4	4	5	5	5	5	4	5	5	4	5	5
1466	28	2	3	2	1	Urology	5	1	5	2	1	2	2	2	2	2	4	3	4	4	4	3	3	4	4	4	4	3	4	3	4	4	4	4	4	4	4	4	4	4	4	4	4	4	4	3	3	4	4
1467	27	2	2	1	6	General Surgery	5	1	5	2	1	2	1	2	2	2	3	3	3	3	5	4	5	5	4	4	4	3	4	3	4	4	4	4	3	4	4	3	3	4	4	4	4	4	4	4	4	4	4
1468	33	2	3	2	2	Urinary	11	2	1	1	1	2	1	3	2	2	2	2	1	5	3	2	5	3	2	5	5	4	5	4	5	3	5	5	5	1	2	2	2	3	1	5	3	4	3	1	1	5	3
1469	30	2	2	1	1	Uchizo	7	1	5	2	1	3	2	2	2	1	4	5	5	2	5	5	5	5	5	5	5	5	5	5	5	5	5	5	4	5	5	5	5	5	5	5	5	5	5	5	5	5	5
1470	33	2	3	2	1	Acupuncture	8	1	3	1	1	3	2	2	2	2	2	2	1	4	5	4	4	4	5	4	5	5	5	5	5	5	5	4	4	5	5	4	4	5	4	5	5	4	4	4	3	4	3
1471	30	2	2	2	1	Nephrology Endocrinology	8	1	1	2	1	2	1	2	2	2	3	5	4	3	3	4	4	4	5	4	5	5	4	3	4	4	4	4	3	4	5	4	5	5	4	5	4	4	4	5	4	4	4
1472	26	2	3	2	1	Emergency Department	6	1	5	1	2	1	2	3	2	2	3	4	3	5	5	5	4	5	5	5	5	5	5	5	5	5	5	5	5	5	5	5	5	5	5	5	5	5	5	5	4	5	5
1473	23	2	2	1	6	Ear, Nose and Throat	4	1	5	2	1	2	2	3	2	2	4	2	4	3	4	4	5	3	4	5	5	4	3	2	4	4	5	5	3	4	5	3	3	4	4	5	3	4	4	5	3	4	4
1474	28	2	3	2	1	Cardiology	7	2	5	2	1	2	1	3	2	1	5	5	5	5	5	5	5	5	5	5	5	5	5	4	5	5	1	1	5	5	5	5	5	5	5	5	5	5	5	5	5	5	5
1475	26	2	3	2	1	Gynecology	1	1	5	2	2	1	2	2	2	2	4	5	5	5	5	4	4	2	4	5	5	5	4	4	5	5	5	5	5	5	5	5	5	4	4	4	4	4	4	4	4	4	4
1476	31	2	3	1	1	Urology	10	1	5	1	1	3	2	2	2	2	4	5	5	5	5	4	4	4	4	5	5	5	5	4	4	4	4	4	4	5	4	4	5	5	5	5	5	5	5	5	5	5	4
1477	25	2	2	1	1	Emergency	3	1	5	2	1	2	2	2	2	2	3	3	4	5	4	5	5	3	4	5	5	5	5	3	5	5	5	5	2	3	5	3	4	5	4	5	2	4	4	5	3	4	5
1478	30	2	3	3	3	Neurology	6	1	4	3	4	2	2	2	2	2	2	2	2	2	2	2	2	2	2	2	2	2	2	2	2	2	2	2	2	2	2	2	2	2	3	3	2	2	2	3	2	3	2
1479	23	2	3	1	1	obstetrics	1	1	1	2	2	1	1	2	2	2	3	4	4	4	4	4	4	4	4	4	4	4	4	4	5	5	4	4	4	4	4	4	4	4	4	4	4	4	4	4	4	4	4
1480	38	2	3	2	3	Nursing Department	17	1	1	2	4	2	2	2	2	2	4	5	5	5	5	5	5	5	5	5	5	5	5	1	5	5	5	5	4	5	5	4	5	5	5	5	5	5	5	5	5	5	5
1481	38	2	2	3	1	Urology	18	1	1	3	1	3	2	2	1	2	2	2	2	4	4	2	4	2	4	4	4	4	4	2	4	2	2	4	3	2	2	3	4	4	3	4	3	2	3	4	2	4	2
1482	44	2	2	2	1	Supply Room	25	1	1	1	2	1	1	2	2	2	4	3	4	4	4	4	4	4	4	4	4	4	4	4	4	4	3	4	4	4	3	4	4	4	4	4	4	3	4	4	3	4	4
1483	34	2	3	2	1	Accupuncture	10	1	5	1	1	3	2	2	2	2	2	4	4	5	5	5	5	4	5	5	5	5	3	2	4	4	4	4	4	4	4	4	5	4	4	5	4	4	4	4	4	5	5
1484	28	2	2	2	1	General Surgery	5	1	1	2	1	2	2	2	2	1	3	4	4	4	4	4	4	4	4	4	4	4	4	4	4	4	4	4	3	4	3	4	4	4	4	4	4	4	4	4	4	4	4
1485	26	2	3	2	1	Obstetrics and Gynecology	2	1	5	1	1	2	2	2	2	2	5	5	5	5	5	5	5	5	5	5	5	5	5	5	5	5	5	5	5	5	5	5	5	5	5	5	5	5	5	5	5	5	5
1486	27	2	3	1	1	neuroendocrine	4	1	1	2	1	2	2	2	2	2	3	5	5	5	5	5	5	5	5	5	5	5	5	5	5	5	5	5	4	5	5	5	5	5	5	5	5	5	5	5	5	5	5
1487	25	2	2	1	1	Acupuncture and Rehabilitation Department	3	1	5	3	1	1	2	2	2	2	4	4	4	4	4	4	4	4	4	4	4	4	4	4	4	4	4	4	4	4	4	4	4	4	4	4	4	4	4	4	4	4	4
1488	33	2	3	3	3	Pediatrics	10	1	1	1	1	2	2	2	2	2	2	5	5	5	5	2	5	3	3	5	5	2	5	5	5	5	5	5	5	5	5	5	2	5	5	5	5	5	5	3	3	5	5
1489	28	1	3	1	6	Emergency	2	1	5	1	2	1	2	2	2	2	5	5	5	5	5	5	5	5	5	5	5	5	5	5	5	5	5	5	5	5	5	5	5	5	5	5	5	5	5	5	5	5	5
1490	32	2	3	3	1	Pediatrics	10	1	5	1	1	3	1	2	1	2	4	4	4	5	4	5	5	5	5	5	5	5	5	5	5	5	5	5	5	5	5	5	5	5	5	5	5	5	5	5	5	5	5
1491	27	1	3	2	1	Emergency	3	1	5	1	1	1	2	3	2	1	3	4	4	4	4	4	4	4	4	4	4	4	4	4	4	4	4	4	4	4	4	4	4	4	4	4	4	4	4	4	4	4	4
1492	43	2	2	3	3	Emergency Department	18	2	2	2	1	3	2	2	1	2	5	5	5	5	5	5	5	5	5	5	5	5	5	5	5	5	5	5	4	5	5	5	5	5	5	5	4	5	5	5	5	5	5
1493	24	2	2	1	1	Emergency Department	2	1	5	2	2	1	2	2	2	2	4	5	5	5	5	5	5	5	5	5	5	5	5	5	5	5	5	5	5	5	5	5	5	5	5	5	5	5	5	5	5	5	5
1494	25	2	2	1	1	dermatology	3	1	5	2	1	2	2	2	2	2	3	3	3	3	3	3	3	3	3	3	3	3	3	2	3	4	4	4	2	3	2	2	2	2	2	2	2	2	2	2	2	2	2
1495	32	2	2	2	6	Pediatrics	6	1	1	2	1	2	2	2	2	2	4	4	4	5	4	4	5	3	4	4	4	4	4	4	4	4	4	4	4	4	4	4	4	4	4	4	4	4	4	4	4	4	4
1496	24	2	2	1	1	orthopedics	3	1	5	2	2	1	2	2	2	2	4	4	5	4	4	4	5	5	4	4	4	4	4	4	4	4	5	5	5	5	5	5	5	5	5	5	5	5	5	5	5	5	5
1497	25	2	3	2	1	In the heart	4	2	5	2	2	1	1	3	2	2	2	4	3	3	4	4	3	4	4	4	4	5	5	2	3	3	5	5	4	4	5	4	4	4	4	4	4	4	4	4	4	4	4
1498	27	2	3	2	1	cardiology	2	1	5	1	1	2	2	2	2	2	2	4	5	3	4	4	5	5	4	5	5	5	5	5	5	5	5	5	5	5	5	5	5	5	5	5	5	5	5	5	5	5	5
1499	38	2	3	2	1	surgical	18	1	5	1	4	2	2	2	1	2	4	4	4	4	4	4	4	4	4	4	4	4	4	4	4	4	4	4	4	4	4	4	4	4	4	4	4	4	4	4	4	4	4
1500	24	2	3	1	6	Orthopedics	1	1	5	2	2	1	2	2	2	2	2	4	3	4	4	4	4	3	4	4	4	4	4	2	4	4	4	4	2	4	4	3	2	4	2	4	4	4	4	3	4	4	4
1501	26	2	3	1	1	Urology	1	1	5	2	2	1	2	2	2	2	4	4	4	4	4	4	5	5	5	5	5	5	5	5	5	5	5	5	5	5	5	5	5	5	5	5	5	5	5	5	5	5	5
1502	26	2	2	1	1	Uchiji	5	1	1	3	1	2	2	2	2	2	5	5	5	5	5	5	5	5	5	5	5	5	5	5	5	5	5	5	5	5	5	5	5	5	5	5	5	5	5	5	5	5	5
1503	27	2	2	1	6	Neurology	6	1	5	3	1	2	2	2	2	2	3	2	2	5	4	2	4	4	4	4	4	4	4	4	4	4	5	4	3	4	4	4	4	4	4	4	4	4	4	4	4	4	4
1504	26	2	3	2	1	Respiratory Medicine	3	1	5	1	2	1	2	3	2	1	4	4	4	4	4	4	4	4	4	4	4	4	4	4	4	4	4	4	4	4	4	4	4	4	4	4	4	4	4	4	4	4	4
1505	26	2	3	1	1	dermatology	3	1	5	3	1	2	2	2	2	2	4	4	4	4	4	4	4	4	4	4	4	4	4	4	4	4	4	4	4	4	4	4	4	4	4	4	4	4	4	4	4	4	4
1506	26	2	3	2	1	Nephrology	2	1	5	2	2	1	2	3	2	2	4	5	5	5	5	5	5	5	5	5	5	5	5	5	5	5	5	5	5	5	5	5	5	5	5	5	5	5	5	5	5	5	5
1507	52	2	1	2	1	Acupuncture and Rehabilitation Department	29	2	1	1	1	1	1	2	2	2	5	5	5	5	5	5	5	5	5	5	5	5	5	5	5	5	5	5	5	5	5	5	5	5	5	5	5	5	5	5	5	5	5
1508	27	2	2	1	1	Internal Medicine	4	1	1	2	1	2	2	2	2	1	2	4	3	4	5	5	2	2	4	4	4	4	4	3	3	4	5	5	3	4	4	3	5	4	3	4	3	4	4	5	4	4	4
1509	30	2	3	2	1	Emergency Department	9	1	5	2	2	1	2	2	2	2	4	4	5	4	5	4	4	4	4	4	4	4	5	4	5	4	4	4	4	4	4	4	4	4	4	4	4	4	4	4	4	4	4
1510	23	2	3	1	1	obstetrics	1	1	5	2	2	1	1	2	2	2	5	4	4	4	4	4	4	2	4	4	4	4	4	1	4	4	4	4	4	4	4	4	4	4	4	4	4	2	4	4	4	4	4
1511	25	2	2	1	6	Critical Care Medicine	2	1	5	2	1	3	2	3	2	1	5	5	5	5	5	5	5	5	5	5	5	5	5	5	5	5	5	5	5	5	5	5	5	5	5	5	5	5	5	5	5	5	5
1512	36	2	3	3	3	Neuroendocrinology	12	2	3	1	1	2	1	2	2	2	4	3	4	2	4	4	3	4	5	5	4	4	4	3	2	4	4	4	3	4	5	5	3	5	4	5	4	4	4	4	4	5	5
1513	32	2	2	2	1	obstetrics	10	2	1	1	1	3	2	2	2	2	3	5	4	4	4	5	5	5	4	5	4	3	5	3	4	4	5	5	5	4	4	4	3	5	5	5	4	5	5	5	5	4	4
1514	28	2	3	2	1	In the heart	4	1	5	2	1	3	2	3	2	1	3	3	3	3	3	3	2	3	2	2	2	3	2	2	2	3	2	2	3	2	2	2	3	2	2	3	2	3	3	2	2	3	2
1515	29	2	3	2	1	Operating room	2	1	4	2	1	2	2	3	2	2	2	5	5	5	5	4	4	5	5	5	5	5	5	5	5	5	5	5	5	5	5	5	5	5	5	5	5	5	5	5	5	5	5
1516	25	2	2	2	2	surgical	7	1	5	3	2	1	1	2	1	1	5	4	5	5	5	5	4	4	4	5	4	5	4	5	4	4	4	5	4	4	4	3	4	5	5	4	5	4	5	5	2	4	5
1517	32	2	3	2	1	Accupuncture	9	1	5	3	1	2	2	2	2	2	4	4	4	4	4	4	4	4	4	5	5	4	4	2	3	4	5	5	4	4	5	4	4	5	4	5	4	4	4	4	4	4	5
1518	22	2	1	1	1	Psychiatry	3	1	5	2	2	1	1	2	1	2	3	4	4	5	5	4	5	5	5	5	5	5	5	5	5	5	5	5	5	5	5	5	5	5	5	5	5	5	4	4	4	4	4
1519	29	2	2	2	1	Gynecology	98	1	5	2	1	2	2	2	2	2	2	4	4	4	5	5	5	5	5	5	5	5	5	2	5	5	5	5	4	5	4	4	4	5	5	5	5	5	5	5	5	5	5
1520	41	2	3	3	3	Operating room	21	2	3	1	1	2	1	2	1	2	4	2	4	4	5	5	3	1	4	4	4	4	4	2	4	4	4	4	2	4	3	3	2	4	4	4	3	4	4	2	2	4	3
1521	27	2	3	2	1	Gastroenterology	5	1	5	2	1	2	1	3	2	2	4	4	4	4	4	4	4	4	4	4	4	4	4	4	4	4	4	4	4	4	4	4	4	4	4	4	4	4	4	4	4	4	4
1522	30	2	2	1	6	Pediatrics	3	1	1	2	1	3	1	2	2	2	3	1	4	4	4	2	2	2	4	4	4	4	4	4	4	4	4	4	4	4	4	4	4	4	4	4	4	4	4	4	4	4	4
1523	21	2	2	1	1	Neurology	1	1	5	3	2	1	2	3	2	2	2	5	5	5	5	5	4	4	4	4	4	4	5	4	5	5	5	5	3	5	5	5	5	5	4	5	4	4	5	5	4	5	5
1524	27	2	2	2	1	surgical	8	1	5	2	1	2	1	2	2	2	4	5	5	5	4	4	4	4	4	4	4	4	4	4	4	4	4	4	4	4	4	4	4	4	4	4	4	4	4	4	4	4	4
1525	24	2	2	1	1	fever clinics	3	1	5	2	2	1	1	2	2	2	4	5	5	5	5	5	5	5	5	5	5	5	5	5	5	5	5	5	5	5	5	5	5	5	5	5	5	5	5	5	5	5	5
1526	25	2	2	1	1	Orthopedics	7	1	5	2	2	1	2	2	2	1	4	4	4	4	4	4	4	4	4	4	4	4	4	4	4	4	4	4	4	4	4	4	4	4	4	4	4	4	4	4	4	4	4
1527	26	2	2	1	1	Pulmonary Diseases	3	1	5	2	2	1	2	2	2	2	3	4	3	4	5	5	5	5	5	5	5	5	5	5	5	5	5	5	5	5	5	5	5	5	5	5	5	5	5	5	5	5	5
1528	26	2	3	2	1	Gastroenterology	3	2	5	2	2	1	2	3	2	2	2	2	4	5	4	4	3	1	5	4	5	2	5	1	2	4	5	5	5	4	5	4	5	5	5	5	5	5	5	5	2	5	5
1529	24	1	2	1	1	Emergency Department	2	1	5	2	2	1	2	2	1	2	2	4	5	4	5	5	5	5	5	5	5	5	5	5	5	5	5	5	4	5	5	5	5	5	5	5	5	5	5	5	5	5	5
1530	28	2	3	2	6	Neurology	5	1	5	2	1	2	1	3	2	2	4	4	4	4	4	4	5	5	4	4	4	5	5	4	4	4	4	4	4	4	4	4	4	4	4	4	4	4	4	4	4	4	4
1531	27	2	3	2	6	Uchiji	5	1	5	2	2	1	2	2	1	2	5	5	5	5	5	5	5	5	5	5	5	5	5	5	5	5	5	5	5	5	5	5	5	5	5	5	5	5	5	5	5	5	5
1532	29	2	2	1	1	Infectious Diseases	5	1	5	3	1	3	2	2	2	1	2	4	4	3	4	4	3	4	4	5	5	5	5	5	3	3	5	4	3	5	4	3	4	5	5	5	3	4	4	4	3	4	4
1533	40	2	3	3	1	Neurology	17	2	1	1	1	2	2	3	2	2	5	5	5	5	5	5	5	5	5	5	5	5	5	5	5	5	5	5	4	5	4	4	5	5	5	5	5	5	5	5	5	5	5
1534	43	2	3	3	3	Hemodialysis Room	20	2	3	1	1	2	1	2	2	2	4	4	4	4	4	4	4	4	4	4	4	4	2	2	4	4	4	4	4	4	4	4	4	4	4	4	4	4	4	4	4	4	4
1535	32	2	3	3	1	Newborn	10	1	1	1	1	3	2	2	2	2	2	4	4	4	4	4	4	4	4	4	4	4	4	4	4	4	4	4	4	4	4	4	4	4	4	4	4	4	4	4	4	4	4
1536	25	2	3	1	1	Neurology	1	1	5	1	2	1	2	2	2	2	3	4	4	4	4	4	4	3	4	4	4	4	4	3	4	4	4	4	3	4	4	3	3	4	3	4	3	3	4	4	3	4	4
1537	25	2	2	1	6	Internal Medicine	6	1	1	2	2	1	2	1	2	2	5	5	5	5	5	5	5	5	5	5	5	5	5	5	5	5	5	5	5	5	5	5	5	5	5	5	5	5	5	5	5	5	5
1538	28	2	2	2	1	Neurospine Surgery	1	1	1	2	1	2	2	2	2	2	4	5	4	3	4	5	5	4	5	5	5	5	5	4	5	5	5	5	4	5	5	5	5	5	5	5	5	4	5	5	4	5	4
1539	31	2	3	2	1	obstetrics	8	1	5	2	1	3	1	2	2	2	2	4	5	5	4	4	5	5	5	5	5	5	5	5	5	5	5	5	4	5	5	5	5	5	5	5	5	5	5	5	5	5	5
1540	33	2	3	3	1	orthopedics	13	1	5	2	1	2	1	2	2	1	4	5	4	4	4	4	5	5	5	5	5	5	5	4	4	5	4	5	4	4	4	4	5	5	5	5	5	5	5	5	5	5	5
1541	26	2	3	1	1	Stomatology	1	1	1	2	2	1	1	2	2	2	3	4	3	4	4	3	4	3	4	4	4	3	4	3	4	4	4	4	3	3	4	4	3	4	4	4	4	4	4	4	3	4	4
1542	34	2	3	2	1	Isolation ward	10	1	5	2	1	1	2	2	2	1	3	3	4	3	3	3	2	5	1	5	5	5	4	4	4	4	4	4	4	4	4	4	4	4	3	4	4	4	4	4	4	4	4
1543	30	2	3	2	1	Emergency Department	8	1	1	2	1	2	1	2	2	2	4	4	4	3	4	4	5	5	5	5	5	5	5	5	5	5	5	5	5	5	5	4	5	5	5	5	5	5	5	5	5	5	5
1544	33	2	3	2	1	Cardiology	10	3	2	1	1	3	2	3	2	2	5	5	5	5	5	5	5	5	5	5	5	5	5	5	5	5	5	5	5	5	5	5	4	5	5	5	5	5	5	5	5	5	5
1545	44	2	2	4	3	Emergency	25	2	1	1	1	2	1	2	2	2	2	4	4	4	4	5	4	2	4	5	4	4	4	2	4	4	4	5	4	4	4	4	4	4	4	4	2	4	4	3	4	4	4
1546	24	2	3	1	1	Orthopedics	1	1	5	2	2	1	2	2	2	2	2	3	3	4	4	3	3	3	3	3	3	3	3	3	3	3	3	3	4	4	4	4	4	4	4	4	4	4	4	4	3	4	4
1547	29	2	3	1	1	Pediatrics	5	1	5	3	1	2	2	2	2	2	4	4	4	4	5	4	4	1	4	4	4	4	4	1	4	4	4	4	4	4	4	4	4	4	4	4	4	4	4	4	4	4	4
1548	21	2	2	1	1	Uchiji	1	1	1	3	2	1	2	2	2	2	5	5	5	5	5	5	5	5	5	5	5	5	5	5	5	5	5	5	5	5	5	5	5	5	5	5	5	5	5	5	5	5	5
1549	27	2	1	1	1	Nephrology Surgery	10	1	1	2	1	2	2	2	2	2	4	4	3	5	5	4	3	4	3	4	5	5	5	5	5	4	4	3	3	4	4	4	5	5	4	5	4	3	4	4	3	5	4
1550	27	2	3	2	1	Breathe	3	1	5	1	1	2	2	3	1	1	5	3	4	4	4	4	4	4	4	4	4	4	4	4	4	4	4	4	4	4	4	4	4	4	4	4	4	4	4	4	3	4	4
1551	33	2	3	3	1	Internal Medicine	10	1	1	2	1	3	2	2	2	2	2	4	5	5	5	5	5	5	5	5	5	5	5	5	5	5	5	5	5	5	5	5	5	5	5	5	5	5	5	5	5	5	5
1552	30	2	3	3	1	God in	3	1	5	1	1	2	2	3	1	2	3	2	4	3	4	4	3	2	4	4	3	4	3	3	3	4	5	5	4	4	4	4	2	4	4	4	4	4	4	4	4	5	5
1553	30	2	3	2	1	Emergency Department	9	1	5	2	1	3	1	2	2	2	4	5	4	4	4	4	4	4	4	4	4	4	4	4	3	4	4	4	3	4	4	5	4	4	4	4	4	4	4	4	4	4	4
1554	28	2	2	2	1	Emergency Department	6	1	5	2	1	2	2	2	2	2	2	4	3	4	4	4	4	4	4	4	4	4	4	2	4	4	4	4	1	4	4	3	4	4	4	4	4	4	4	4	4	4	4
1555	24	2	2	1	1	Neurology	1	1	5	3	2	1	1	2	2	2	4	4	4	4	4	4	4	4	4	4	4	4	4	4	4	4	4	4	4	4	4	4	4	4	4	4	4	4	4	4	4	4	4
1556	33	2	3	3	1	Infectious Diseases	10	1	1	3	1	3	2	2	2	2	3	4	3	4	4	4	4	3	4	5	4	4	4	2	3	3	4	4	3	3	4	3	4	4	4	5	4	3	4	4	4	3	4
1557	33	2	3	3	1	Cardiology	10	2	2	1	1	2	2	3	2	2	4	4	5	4	4	4	4	4	4	5	5	4	5	4	4	5	4	4	4	4	4	4	4	5	4	4	4	4	4	4	3	5	5
1558	25	2	2	1	1	Obstetrics and Gynecology	1	1	5	1	2	1	2	2	2	2	4	4	4	5	5	5	4	3	4	5	5	3	5	3	5	5	5	5	5	5	5	3	3	4	4	5	5	5	3	3	5	5	3
1559	30	2	2	2	1	Internal Medicine	4	1	5	2	1	4	2	2	2	2	2	1	4	4	5	4	4	2	4	4	4	4	5	2	4	5	5	5	1	5	4	4	4	5	4	5	5	5	5	4	3	4	4
1560	30	2	3	3	1	Immunology	10	2	1	1	1	3	2	3	1	2	4	3	4	5	5	5	4	3	5	5	5	5	5	3	5	4	5	5	4	3	5	4	5	4	3	5	4	4	4	4	4	4	4
1561	29	2	3	2	1	Cardiology	7	2	2	1	1	3	2	3	2	2	4	4	5	5	5	5	5	5	5	5	5	5	5	3	5	5	5	5	5	5	5	5	5	5	5	5	5	5	5	5	4	5	5
1562	27	2	3	2	1	Acupuncture	6	1	5	2	1	2	2	2	1	2	4	4	4	4	4	4	4	4	4	4	4	4	4	4	4	4	4	4	4	4	4	4	4	4	4	4	4	4	4	4	4	4	4
1563	25	2	1	1	1	Infectious Diseases	5	1	5	2	2	1	2	2	2	1	2	3	3	3	3	3	4	4	4	4	4	4	4	4	4	4	4	4	4	4	4	4	4	4	4	4	4	4	4	4	4	4	4
1564	27	2	3	1	1	Internal Medicine	4	1	1	1	1	1	1	2	2	2	5	5	5	5	5	5	5	5	5	5	5	5	5	5	5	5	5	5	5	5	5	5	5	5	5	5	5	5	5	5	5	5	5
1565	24	2	2	1	1	Psychiatry	1	1	5	2	2	1	2	2	2	1	4	4	4	4	4	4	4	4	4	4	4	4	4	4	4	4	4	4	4	4	4	4	4	4	4	4	4	4	4	4	4	4	4
1566	32	2	3	2	1	Cardiology	5	1	5	2	1	2	2	3	2	2	5	5	5	5	5	2	4	3	3	4	5	5	5	5	5	5	5	5	5	5	5	5	5	5	5	5	5	5	5	5	5	5	5
1567	27	2	2	2	6	ICU	8	1	5	2	1	2	2	2	2	2	3	5	5	5	5	5	5	5	5	5	5	5	5	5	5	5	5	5	5	5	5	5	5	5	5	5	5	5	5	5	5	5	5
1568	25	2	2	1	1	Anesthesiology	1	1	5	3	1	2	2	3	2	2	5	5	5	5	5	5	5	5	5	5	5	5	5	5	5	5	5	5	5	5	5	5	5	5	5	5	5	5	5	5	5	5	5
1569	35	2	3	3	1	Cardiology	15	1	1	2	1	2	1	2	2	2	4	4	4	4	4	4	4	4	4	5	5	5	5	5	5	5	5	5	4	5	5	5	5	5	5	5	5	5	5	5	5	5	5
1570	23	2	2	1	1	Emergency	1	1	5	2	2	1	2	3	2	2	3	5	3	2	5	3	5	5	3	5	5	5	5	1	1	5	5	5	3	4	4	4	4	4	3	5	5	5	4	4	4	4	4
1571	30	2	3	2	1	surgical	12	1	5	1	1	3	2	2	2	2	4	5	5	4	4	5	5	5	5	5	5	5	5	5	5	5	5	5	4	4	5	4	5	5	5	5	5	5	5	5	5	5	5
1572	26	2	3	2	1	surgical	3	1	5	2	2	1	2	2	2	2	4	5	5	5	5	4	5	5	5	5	5	5	4	3	4	4	4	5	4	4	4	4	4	5	4	4	5	4	4	5	4	4	4
1573	33	2	3	2	1	Orthopedics	9	2	1	2	1	3	2	2	2	2	3	2	4	4	4	4	4	4	4	4	4	4	4	3	4	4	4	4	4	4	4	4	4	4	4	4	4	4	4	4	4	4	4
1574	40	2	3	3	4	Nursing Department	20	3	3	1	1	3	2	2	2	2	2	1	1	1	1	1	1	1	1	1	1	1	1	1	1	1	1	1	1	1	1	1	1	1	1	1	2	1	1	1	1	1	1
1575	33	2	3	2	1	General Surgery	10	1	1	1	1	2	2	2	2	2	5	5	5	5	5	5	5	5	5	5	5	5	5	4	4	4	4	5	4	4	4	4	4	4	4	4	5	4	4	4	4	4	3
1576	30	2	2	1	1	orthopedics	5	1	5	3	1	2	2	1	2	2	4	5	4	5	5	5	5	1	5	5	5	4	4	2	4	4	4	5	4	4	4	4	4	5	4	4	3	4	4	5	5	5	5
1577	23	1	2	1	1	Emergency Department	1	1	5	3	2	1	1	2	2	2	3	3	3	3	3	3	3	3	3	3	3	3	3	3	3	3	3	3	3	3	3	3	3	3	3	3	3	3	3	3	3	3	3
1578	24	2	2	1	6	Pediatrics	1	1	1	3	2	1	2	2	2	2	1	1	1	5	2	5	3	3	4	4	4	4	4	1	3	3	5	4	1	2	4	2	4	4	3	4	2	2	3	4	3	4	4
1579	25	2	2	1	6	Spleen, Stomach and Lung Diseases	4	1	5	2	1	1	2	2	2	1	2	2	4	4	5	4	3	4	4	5	5	4	5	2	4	5	5	5	2	4	5	3	4	5	4	4	4	4	4	4	4	5	5
1580	24	2	1	1	1	ICU	2	1	5	2	2	1	2	2	2	2	2	4	4	5	5	5	1	2	5	5	4	5	4	4	5	5	1	4	4	5	5	4	4	5	4	5	4	4	4	4	5	5	5
1581	30	2	3	2	1	orthopedics	7	1	2	3	1	3	1	2	2	2	5	5	5	5	5	5	5	5	5	5	5	5	5	5	5	5	5	5	5	5	5	5	5	5	5	5	5	5	5	5	5	5	5
1582	30	2	3	2	2	Emergency Department	10	1	5	2	1	3	2	2	1	2	3	2	2	3	3	4	5	3	4	4	4	4	4	4	4	4	4	4	3	4	4	4	5	4	5	4	4	4	4	5	4	4	4
1583	36	2	3	3	3	Oncology	11	2	1	1	1	2	1	2	1	2	4	5	4	5	5	5	5	4	4	5	5	4	5	2	5	5	5	5	4	5	5	4	4	5	5	5	5	5	5	5	5	5	5
1584	32	2	2	2	6	Spleen, Stomach and Lung Diseases	9	1	1	2	1	3	2	2	2	2	2	5	4	5	5	4	2	2	4	5	5	4	5	4	4	4	5	5	2	5	4	3	4	5	2	5	3	2	3	3	2	4	4
1585	30	2	3	2	1	General Surgery	7	1	5	3	1	3	1	2	2	2	2	2	3	3	4	4	3	3	3	4	4	4	4	3	4	4	4	4	2	4	4	4	4	4	3	4	3	4	4	4	3	4	4
1586	26	2	2	1	1	Internal Medicine	3	1	1	2	1	2	2	2	2	2	3	4	4	4	4	4	4	4	4	4	4	4	4	4	4	4	4	4	4	4	4	4	4	4	4	4	4	4	4	4	4	4	4
1587	30	2	3	2	6	surgical	7	1	5	2	1	2	2	2	2	2	5	5	5	5	5	5	5	5	5	5	5	5	5	5	5	5	5	5	5	5	5	5	5	5	5	5	5	5	5	5	5	5	5
1588	27	2	3	2	1	Pediatrics	7	1	1	2	1	3	2	3	2	2	4	3	4	4	4	4	4	2	4	5	4	4	4	2	4	4	4	4	2	4	4	4	4	4	4	4	4	4	4	4	4	4	4
1589	25	2	2	2	6	Internal Medicine	4	1	1	2	1	2	1	2	2	2	4	5	5	5	5	5	5	5	5	5	5	5	5	5	5	5	5	5	5	5	5	5	5	5	5	5	5	5	5	5	5	5	5
1590	28	2	2	1	1	Emergency Department	3	1	1	3	1	2	2	2	2	2	3	5	5	4	4	4	4	4	4	4	4	4	4	3	4	4	4	4	4	4	4	4	4	4	5	4	4	4	4	4	4	4	4
1591	25	2	3	1	1	Hepatobiliary and Gastrointestinal Surgery	5	1	5	2	2	1	2	2	2	2	4	5	5	5	5	5	5	5	5	5	5	5	5	5	5	5	5	5	5	5	5	5	5	5	5	5	5	5	5	5	5	5	5
1592	36	2	3	2	2	Pediatric Stomatology	7	1	1	2	1	2	2	2	2	2	4	5	4	4	4	4	4	4	4	4	4	4	4	3	4	4	4	4	4	4	4	4	4	4	4	4	4	4	4	4	4	4	4
1593	28	2	3	2	1	Emergency Department	2	1	5	3	1	3	2	2	2	2	4	4	4	4	4	4	4	4	4	4	4	4	4	4	4	4	4	4	4	4	4	4	4	4	4	4	4	4	4	4	4	4	4
1594	32	2	2	2	1	dermatology	5	2	5	1	1	2	1	3	2	2	4	5	5	5	5	5	5	5	5	5	5	5	5	1	5	5	5	5	5	5	5	5	5	5	5	5	5	5	5	5	5	5	5
1595	32	2	3	2	6	Chinese Medicine Tumor	14	1	5	2	1	2	2	2	2	2	4	5	5	5	5	5	5	5	5	5	5	4	5	4	5	5	5	5	3	5	4	4	4	5	4	4	4	4	4	4	4	4	4
1596	24	2	3	1	1	Infectious Diseases	1	1	5	2	2	1	2	2	1	2	2	4	4	5	5	5	5	3	5	5	5	4	5	5	5	5	5	5	3	4	5	5	5	5	4	5	4	5	5	5	4	5	5
1597	26	2	2	1	1	Emergency Pediatrics	2	1	5	2	2	1	2	3	2	2	4	5	5	5	5	5	5	5	5	5	5	5	5	5	5	5	5	5	5	5	5	5	5	5	5	5	5	5	5	5	5	5	5
1598	32	2	3	2	6	Hemodialysis Room	8	2	5	2	1	3	2	2	2	2	2	2	2	4	4	3	3	3	3	3	3	4	4	2	3	3	4	4	1	2	2	3	2	4	2	4	2	2	2	2	2	2	4
1599	27	1	1	1	1	Anesthesiology	4	1	5	3	2	1	2	2	2	2	3	3	4	4	4	4	4	4	4	4	4	4	4	4	4	4	4	4	3	4	4	4	4	4	4	4	4	4	4	4	3	4	4
1600	32	2	3	2	1	Emergency	7	1	5	2	1	3	2	2	2	2	2	4	4	5	5	5	5	5	5	5	5	5	5	4	5	5	5	5	3	5	5	5	5	5	5	5	5	5	5	5	5	5	5
1601	33	2	2	2	1	Emergency Department	10	1	5	2	4	2	2	2	2	2	2	4	4	5	4	4	4	3	5	4	5	5	4	1	4	4	4	4	2	4	4	4	4	4	4	4	4	4	4	4	3	4	5
1602	51	2	2	3	3	Sterile supply room	30	1	4	1	1	2	1	2	2	2	4	5	4	4	5	5	5	5	5	5	5	5	5	5	5	5	5	5	5	5	5	5	5	5	5	5	5	5	5	5	5	5	5
1603	25	2	3	2	1	ICU	2	1	5	2	2	1	2	2	2	2	4	5	4	5	4	5	5	5	5	5	5	5	5	1	5	4	4	5	5	5	5	5	5	5	5	5	5	5	5	5	5	5	5
1604	33	2	3	2	1	General Surgery	10	1	5	1	1	2	2	2	2	2	4	4	4	4	4	4	4	4	4	1	1	1	2	2	2	2	1	2	5	5	5	4	4	4	4	4	4	4	4	4	4	4	4
1605	24	2	2	1	1	Emergency Department	1	1	5	2	2	1	2	2	2	2	3	4	4	2	4	4	4	4	4	4	4	4	4	2	3	4	4	4	3	4	4	4	4	4	3	4	3	4	4	4	3	4	4
1606	24	2	1	1	1	Psychiatry	3	1	5	2	1	2	1	2	2	2	5	5	5	5	5	5	5	5	5	5	5	5	5	5	5	5	5	5	5	5	5	5	5	5	5	5	5	5	5	5	5	5	5
1607	35	2	3	3	1	cardiology	13	3	1	1	1	2	2	3	2	2	2	2	2	2	4	4	4	4	4	4	4	4	4	4	4	4	4	4	4	4	4	4	4	4	4	4	4	4	4	4	4	4	4
1608	25	2	2	1	1	Neuroendocrinology	1	1	1	2	2	1	2	2	2	2	3	3	3	5	5	4	4	4	4	5	5	5	5	4	5	5	5	5	3	3	5	3	5	5	3	5	3	4	5	5	4	5	5
1609	26	2	2	1	1	Supply Room	3	1	1	2	2	1	2	2	2	2	5	5	5	5	5	5	5	5	5	5	5	5	5	5	5	5	5	5	5	5	5	5	5	5	5	5	5	5	5	5	5	5	5
1610	30	2	3	2	1	Emergency Department	6	1	5	2	1	3	2	3	2	2	2	4	2	2	2	3	3	3	3	3	4	4	4	4	4	4	4	4	4	4	4	4	4	4	4	4	4	4	4	4	4	4	4
1611	28	2	2	1	1	surgical	10	1	5	2	1	2	1	2	2	2	3	4	4	4	4	4	4	4	4	4	4	4	4	4	1	4	4	4	1	4	4	4	4	4	4	4	4	4	3	3	1	3	3
1612	26	2	2	2	1	Internal Medicine	3	1	1	3	1	1	2	2	2	2	5	5	5	5	5	5	5	5	5	5	5	5	5	5	5	5	5	5	5	5	5	5	5	5	5	5	5	5	5	5	5	5	5
1613	26	1	3	2	1	Emergency Department	2	1	4	2	1	2	2	2	2	2	4	4	4	4	4	4	4	4	4	4	4	1	4	4	4	4	4	4	4	4	4	4	4	4	4	4	4	4	4	4	4	4	4
1614	25	2	3	2	1	Respiratory Ward	2	1	5	1	2	1	2	3	1	1	3	4	3	4	4	3	3	3	4	4	4	4	4	2	4	4	4	4	3	4	3	3	4	4	4	4	3	3	3	3	4	4	3
1615	22	2	2	1	1	Spleen, stomach and lung disease	1	1	1	3	2	1	2	2	2	2	2	2	3	2	4	3	2	3	4	3	4	3	3	3	3	3	4	4	3	3	4	3	3	3	3	3	3	3	3	3	3	3	3
1616	26	2	2	1	6	orthopedics	3	1	5	2	1	2	2	2	1	2	4	5	5	4	5	5	5	4	5	5	5	5	5	5	5	4	5	5	5	5	5	5	5	5	5	5	5	5	5	5	5	5	5
1617	30	2	3	2	1	Preventive pediatric dentistry	8	3	1	2	1	2	2	3	2	2	5	5	5	5	5	5	5	5	5	5	5	4	5	2	5	5	5	5	4	5	5	5	4	5	5	5	5	5	5	5	5	5	5
1618	32	1	3	2	1	Operating room	7	3	4	2	1	1	2	3	2	2	4	5	3	4	4	4	4	3	3	4	4	4	4	4	2	4	4	4	4	3	4	3	4	4	4	4	3	2	4	3	2	3	4
1619	25	2	2	2	1	Neurology	5	1	5	3	1	2	2	2	2	2	2	4	2	4	4	4	4	2	4	4	4	2	4	4	4	4	4	4	4	4	4	4	4	4	4	4	4	4	4	4	4	4	4
1620	39	2	3	3	3	surgical	15	1	1	2	1	3	2	2	2	2	1	3	4	5	5	5	5	4	5	5	5	5	5	5	5	5	5	5	3	5	5	4	5	5	5	5	3	5	5	5	3	5	5
1621	32	2	3	2	6	Spleen and stomach	10	1	5	1	1	3	2	2	2	2	1	3	3	3	3	3	3	3	1	1	1	1	1	1	5	5	5	5	5	5	5	5	5	5	5	5	5	5	5	5	5	5	5
1622	30	2	3	2	1	Internal Medicine	7	1	5	1	1	3	2	2	2	2	3	3	3	4	4	4	4	4	3	4	4	3	4	3	2	4	4	4	3	3	3	3	3	4	3	4	3	4	2	2	2	4	4
1623	30	2	3	3	1	orthopedics	6	1	5	3	1	2	2	2	2	2	3	4	4	3	4	4	4	4	4	4	4	4	5	3	3	4	4	4	4	4	4	4	4	4	4	5	4	4	4	4	4	4	4
1624	34	2	3	3	6	obstetrics	13	1	1	1	1	2	2	2	2	2	4	3	3	4	4	4	4	4	4	5	4	5	4	3	4	4	4	4	4	4	4	4	4	4	4	4	3	4	4	4	4	4	4
1625	30	1	3	2	1	General Surgery	2	1	5	2	4	1	2	2	2	1	2	4	5	5	5	5	3	4	4	4	4	4	4	4	4	4	4	4	4	4	4	4	4	4	4	4	4	4	4	4	4	4	4
1626	33	2	3	3	2	Anorectal	10	2	1	1	2	1	2	3	2	2	5	5	5	5	5	5	5	5	5	5	5	4	5	1	5	5	5	5	4	5	5	5	4	5	5	5	5	4	5	5	5	5	5
1627	33	2	3	3	1	Anorectal	7	1	1	1	1	2	2	3	1	2	4	2	4	2	4	4	4	3	4	4	5	1	4	1	3	4	4	4	4	5	4	4	1	4	4	4	4	3	4	4	4	4	4
1628	28	2	3	2	1	Pediatrics	7	1	4	1	1	2	2	2	1	1	3	3	3	3	3	4	4	4	4	4	4	4	4	4	4	4	4	4	4	4	4	4	4	4	4	4	4	4	4	4	4	4	4
1629	30	2	3	2	1	Department of Neurology Second Ward	8	1	5	2	1	2	2	3	2	2	5	5	5	5	5	5	5	5	5	5	5	5	5	5	5	5	5	5	5	5	5	5	5	5	5	5	5	5	5	5	5	5	5
1630	26	2	3	2	1	Critical Care Medicine	3	1	5	2	2	1	2	2	2	2	3	4	4	4	4	4	5	2	4	4	4	4	3	4	4	4	5	4	4	4	4	4	4	4	4	4	3	4	4	4	4	4	4
1631	25	2	3	1	1	orthopedics	1	1	3	2	2	1	2	2	1	1	3	3	3	4	4	4	4	4	4	4	4	4	4	4	4	4	4	4	4	4	4	4	4	4	4	4	4	4	4	4	4	4	4
1632	27	2	3	2	1	Critical Care Medicine	6	1	5	2	1	1	2	2	2	2	2	4	2	2	4	2	4	4	4	4	4	4	4	4	2	3	4	4	2	3	4	3	4	4	4	4	3	4	3	3	4	3	4
1633	27	2	3	2	2	Guizhou Aerospace Hospital	9	1	5	1	4	1	1	3	1	1	4	5	4	5	5	5	5	5	5	5	5	5	5	5	5	5	5	5	5	5	5	5	5	5	5	5	5	5	5	5	5	5	5
1634	28	2	2	2	1	Spleen and Stomach	9	1	1	2	1	3	2	2	2	2	4	4	4	3	4	4	4	4	4	4	4	4	4	4	4	4	4	4	4	4	4	4	4	4	4	4	4	4	4	4	4	4	4
1635	27	2	3	2	1	Infectious Diseases	9	1	1	2	1	2	2	2	2	2	3	4	4	4	4	4	4	2	4	4	4	4	4	2	4	4	5	5	3	4	4	4	3	4	3	4	3	3	4	4	3	4	4
1636	29	2	3	2	3	Neonatology	10	1	1	1	1	2	1	2	2	2	4	4	4	4	4	4	4	4	4	4	4	4	4	4	4	4	4	4	4	4	4	4	4	4	4	4	4	4	4	4	4	4	4
1637	24	2	2	1	1	Hepatobiliary and Gastrointestinal Surgery	1	1	5	2	2	1	2	2	2	2	4	4	4	4	4	4	4	3	5	5	5	4	5	4	4	4	5	3	3	4	5	4	4	5	5	5	5	5	5	4	4	5	4
1638	23	2	2	1	1	Isolation Ward (Oncology)	6	1	5	2	2	1	2	2	2	2	2	3	4	2	4	3	2	2	1	5	5	4	5	1	2	4	2	3	4	4	4	3	1	3	3	5	4	4	4	4	3	5	3
1639	29	2	3	2	1	Gastroenterology	3	1	5	2	1	2	2	3	2	2	4	4	4	4	4	4	4	4	4	4	4	4	4	4	4	4	4	4	4	4	4	4	4	4	4	4	4	4	4	4	4	4	4
1640	26	1	2	1	1	Operating room	4	1	5	2	1	1	2	2	2	1	3	5	5	5	5	5	5	5	5	5	5	5	5	5	5	5	5	5	4	5	5	5	5	5	5	5	5	5	5	5	5	5	5
1641	36	2	3	3	1	neurosurgery	13	1	5	2	1	3	2	2	2	2	3	2	5	5	5	5	4	2	4	5	5	4	5	3	3	4	5	4	3	5	5	4	3	5	4	5	3	4	5	4	4	4	5
1642	35	2	3	3	1	obstetrics	11	2	5	1	1	3	1	2	2	2	5	5	5	5	5	5	5	5	5	5	5	5	5	5	5	5	5	5	5	5	5	5	3	5	5	5	5	5	5	5	5	5	5
1643	28	2	3	2	1	Gastroenterology	8	1	5	1	1	2	2	2	2	2	2	2	3	2	4	3	3	3	4	3	2	4	3	3	3	3	3	4	2	4	4	4	4	4	3	3	4	3	3	4	3	3	3
1644	27	2	3	2	1	Nephrology Surgery	8	1	1	2	1	2	2	2	1	2	5	5	5	5	5	5	5	5	5	5	5	5	5	5	5	5	5	5	5	5	5	5	5	5	5	5	5	5	5	5	5	5	5
1645	24	2	3	1	1	dermatology	2	1	5	2	2	1	2	3	2	2	3	4	4	5	4	4	5	5	5	5	5	5	5	3	5	5	5	5	3	5	5	5	5	5	5	5	5	5	5	5	5	5	5
1646	29	2	3	2	1	Internal Medicine	7	1	1	2	1	2	2	2	2	2	4	4	4	4	4	4	4	4	4	5	5	4	4	4	4	4	4	4	4	4	4	4	4	4	4	4	4	4	4	4	4	4	5
1647	36	2	3	2	1	Cardiology	13	2	5	2	4	2	1	3	2	1	4	4	4	4	4	4	3	3	4	4	4	4	4	4	4	4	4	4	4	4	4	4	4	4	4	4	4	4	4	4	4	4	4
1648	20	2	3	1	1	orthopedics	1	1	3	2	2	1	2	2	2	2	2	2	3	2	4	3	4	2	2	4	3	3	3	2	3	3	3	4	3	4	4	3	2	4	3	3	4	4	4	4	4	4	4
1649	29	2	3	2	1	obstetrics	6	1	5	2	1	2	2	2	1	2	2	3	4	5	5	5	4	3	5	5	5	4	5	3	5	5	5	5	2	5	4	5	3	5	4	5	5	5	5	5	5	5	5
1650	29	2	3	2	1	orthopedics	5	1	5	2	1	2	2	2	2	1	5	5	5	5	5	5	5	5	5	5	5	5	5	5	5	5	5	5	5	5	5	5	5	5	5	5	5	5	5	5	5	5	5
1651	28	2	3	3	1	obstetrics	10	1	5	2	1	2	2	2	2	2	3	3	3	3	3	3	3	3	3	3	3	3	4	3	3	3	3	3	3	3	3	3	3	4	3	3	3	3	3	3	3	3	3
1652	26	2	2	1	1	Hepatobiliary Surgery	3	1	5	2	1	2	2	3	2	2	5	5	5	5	5	5	5	5	5	5	5	5	5	5	5	5	5	5	5	5	5	5	5	5	5	5	5	5	5	5	5	5	5
1653	33	2	3	2	1	Internal Medicine	10	1	1	2	1	3	2	2	2	2	2	1	2	2	3	3	5	1	3	5	2	2	4	1	4	4	5	4	1	2	4	1	4	5	5	5	1	3	5	2	1	4	5
1654	32	2	3	2	3	ICU	10	2	3	2	1	3	2	2	2	2	4	5	4	5	5	5	5	3	5	5	5	5	5	3	4	5	5	4	4	5	5	4	5	5	4	5	5	4	5	4	5	5	4
1655	25	2	2	1	1	Operating room	2	1	5	2	2	1	2	2	2	2	3	4	4	4	4	3	4	4	5	5	5	5	5	5	5	5	5	5	4	5	5	4	5	5	5	5	5	4	5	5	5	5	5
1656	34	2	3	2	1	Emergency Department	9	1	1	1	1	3	2	2	2	2	3	4	3	5	4	4	4	4	5	5	5	4	5	2	5	4	5	5	2	3	4	4	4	4	5	5	4	4	4	4	5	4	5
1657	25	2	3	2	1	Internal Medicine	3	1	5	1	2	1	2	2	2	2	5	5	5	5	5	5	5	5	5	5	5	5	5	5	5	5	5	5	5	5	5	5	5	5	5	5	5	5	5	5	5	5	5
1658	33	2	2	1	1	Department of Traditional Chinese Medicine	9	1	1	2	1	2	2	2	2	2	4	4	4	5	5	5	5	5	5	5	5	5	5	5	5	5	5	5	5	5	5	5	5	5	5	5	5	5	5	5	5	5	5
1659	25	2	3	2	1	Emergency Department	1	1	1	2	2	1	2	2	2	2	1	1	1	1	1	1	1	1	1	1	1	1	1	1	1	1	1	1	1	1	1	1	1	1	1	1	1	1	1	1	1	1	1
1660	47	2	2	2	1	Supply Room	27	1	1	2	1	2	2	2	2	2	4	4	5	5	4	5	4	4	4	4	4	4	4	4	4	4	5	4	4	4	4	4	4	4	4	4	4	4	4	4	4	4	4
1661	27	2	3	2	1	Emergency Department	2	1	1	2	1	1	2	2	2	2	3	4	4	4	4	4	4	4	4	4	4	4	4	3	4	4	4	4	4	4	4	4	4	4	4	4	4	4	4	4	4	4	4
1662	32	2	3	3	1	Critical Care Medicine	12	1	5	1	2	1	1	3	1	1	3	4	4	4	4	3	4	4	4	4	4	3	4	3	4	4	4	4	1	3	4	4	4	4	4	4	3	3	4	3	4	4	4
1663	30	2	3	2	1	Extra-osseous	9	1	2	2	1	2	2	2	2	2	4	4	4	4	4	4	4	4	4	4	4	4	5	5	4	4	4	4	4	4	3	3	5	4	4	5	3	3	4	4	4	4	4
1664	34	2	3	2	1	dermatology	10	1	5	2	2	1	2	2	2	2	5	5	5	5	5	5	5	4	5	5	5	5	4	4	5	5	5	5	5	5	5	5	5	5	5	5	4	4	5	5	4	5	5
1665	55	2	2	4	1	Endocrinology	36	2	1	1	1	2	2	3	1	2	4	4	4	4	5	5	5	5	5	5	5	5	5	5	5	5	5	5	5	5	5	4	5	5	4	5	4	4	4	4	5	4	5
1666	26	2	3	2	1	Emergency	4	1	5	2	2	1	2	2	2	2	2	5	5	4	4	4	4	4	4	4	4	4	4	4	4	4	4	4	4	4	4	4	4	4	4	4	4	4	4	4	4	4	4
1667	30	2	3	2	3	Intervention room	10	2	2	2	1	2	2	2	2	2	1	5	4	4	4	2	5	5	5	5	5	5	4	4	4	4	4	4	4	4	4	4	4	4	4	4	4	4	4	4	4	4	4
1668	26	2	2	2	1	Cardiology	4	1	5	2	2	1	2	2	2	2	4	5	5	4	5	5	5	5	4	4	4	5	4	5	5	5	5	4	5	4	4	5	5	5	5	4	5	4	5	4	5	5	5
1669	28	2	3	2	1	Orthopedics	6	1	3	2	1	2	2	2	2	2	2	4	3	4	4	4	4	4	4	4	4	4	4	4	4	4	4	4	4	4	4	4	4	4	4	4	4	4	4	4	4	4	4
1670	27	1	3	2	1	Dialysis	3	1	1	2	2	1	1	2	2	2	4	4	4	4	4	4	4	4	4	4	4	4	4	4	4	4	4	4	3	4	4	4	4	4	4	4	4	4	4	4	3	4	4
1671	28	2	2	2	1	obstetrics	7	1	5	3	1	2	2	2	2	2	3	5	5	5	5	4	5	3	3	5	3	1	4	4	4	4	4	4	4	4	4	4	4	4	4	4	4	4	4	4	4	4	4
1672	27	2	2	1	1	Psychiatry	7	1	5	2	2	1	2	2	2	2	4	4	4	5	5	5	5	4	5	5	5	4	5	3	5	5	5	5	5	5	5	5	5	5	5	5	5	3	4	4	4	4	4
1673	29	2	3	3	3	recovery unit	6	2	1	1	1	2	2	2	2	2	4	4	4	5	5	5	4	5	4	5	5	5	5	4	5	5	5	4	4	4	5	4	4	5	5	5	4	4	4	4	3	4	4
1674	33	2	3	3	2	obstetrics	11	1	1	1	1	3	2	2	2	2	4	5	4	2	2	3	4	4	4	4	4	4	4	2	4	4	4	4	4	4	4	4	4	4	4	4	4	2	4	4	2	4	2
1675	39	2	3	3	3	Psychiatry	19	1	4	1	1	2	2	2	2	2	2	2	4	4	4	4	4	3	3	4	3	2	3	3	2	3	3	2	3	3	3	3	3	3	4	3	3	3	3	3	4	3	3
1676	27	2	2	1	1	cardiology	6	1	5	2	2	1	2	2	2	2	4	5	5	5	5	5	5	4	5	5	5	5	5	5	5	5	5	5	4	5	5	5	3	5	5	5	5	5	5	5	5	5	5
1677	30	2	2	1	1	cardiology	4	1	5	2	2	1	2	3	2	2	5	5	5	5	5	5	5	5	5	5	5	5	5	5	5	5	5	5	5	5	5	5	5	5	5	5	5	5	5	5	5	5	5
1678	26	2	2	2	1	Accupuncture	3	1	5	2	2	1	2	2	2	2	4	4	3	4	4	4	4	4	4	4	4	4	4	4	4	4	4	4	3	4	4	4	4	4	4	4	4	4	4	4	3	4	4
1679	25	2	3	2	6	Emergency	3	1	5	2	1	2	2	3	2	2	4	3	5	4	4	4	3	3	5	5	4	5	5	5	4	4	5	5	4	4	4	4	5	5	5	5	4	4	5	4	3	4	4
1680	38	2	2	2	6	Mind-brainer	7	1	1	3	1	3	2	2	2	2	5	5	5	5	5	5	5	5	5	5	5	5	5	5	5	5	5	5	5	5	5	5	5	5	5	5	5	5	5	5	5	5	5
1681	54	2	2	4	3	Endocrinology	35	2	1	1	1	2	1	3	2	2	5	4	4	4	4	4	4	4	4	4	4	4	4	2	3	4	4	4	4	4	4	4	4	4	4	4	4	4	4	3	4	4	4
1682	33	2	2	2	1	Cardiology	11	1	1	1	1	3	2	3	2	2	2	5	5	5	5	5	5	5	5	5	5	5	5	2	5	5	5	5	4	5	4	5	5	5	5	5	3	4	5	5	5	5	5
1683	30	2	3	2	1	Urology and Thoracic Surgery	6	1	5	2	1	2	2	2	2	2	4	4	4	4	5	5	5	5	5	5	5	5	5	5	5	5	5	5	4	5	5	5	5	5	5	5	5	5	5	5	4	4	4
1684	32	2	3	2	1	Infectious Diseases	9	1	5	2	1	3	2	2	2	1	2	5	4	5	4	5	5	5	5	5	5	5	5	4	5	5	5	5	2	5	5	2	4	5	5	5	5	2	5	5	5	5	5
1685	30	2	2	2	1	Anesthesiology	6	1	5	3	1	1	2	2	2	2	2	5	5	5	5	5	5	5	4	5	5	3	4	5	5	4	5	5	4	4	5	3	4	5	5	5	4	5	5	5	5	5	5
1686	46	2	3	4	4	Nursing Department	26	2	4	1	1	2	2	2	2	2	2	5	4	5	5	5	5	5	5	5	5	5	5	5	5	5	5	5	5	5	5	5	5	5	5	5	5	5	5	5	5	5	5
1687	34	2	3	3	1	Operating room	10	1	3	1	1	3	2	2	2	2	3	5	4	4	5	5	5	1	5	5	5	3	3	2	4	4	5	5	5	5	5	4	5	5	5	5	5	5	5	5	5	5	5
1688	31	2	2	2	1	Neurology	10	1	5	3	1	3	1	2	2	2	4	5	4	5	5	5	5	5	5	5	5	5	5	5	5	5	5	5	4	5	5	5	4	5	4	5	5	5	5	5	5	5	5
1689	28	2	3	2	1	Emergency Department	9	1	5	2	1	3	2	2	2	2	2	4	4	4	5	5	3	3	4	5	5	4	5	3	2	4	4	4	3	4	4	4	4	5	4	4	4	4	4	4	3	4	4
1690	29	2	3	2	1	surgical	8	1	5	2	1	2	2	2	2	1	2	2	3	4	4	4	5	3	4	5	5	5	5	2	4	3	4	4	3	4	5	4	3	4	4	4	4	4	4	4	4	4	4
1691	34	2	3	2	1	Emergency Department	11	1	5	2	1	3	2	2	2	2	3	5	5	5	5	5	5	4	4	5	5	5	5	2	5	5	5	5	3	5	4	4	4	5	5	5	5	5	5	5	5	5	5
1692	25	2	2	1	1	orthopedics	2	1	1	2	1	2	2	2	2	2	2	4	4	4	4	4	4	4	4	4	4	4	4	3	4	3	4	4	3	3	3	3	3	3	4	4	4	4	4	4	4	4	4
1693	29	2	3	2	1	obstetrics	7	1	5	2	1	2	2	2	2	2	1	1	2	5	5	5	5	5	5	5	5	5	5	2	5	5	5	5	1	3	3	3	5	5	5	5	5	5	5	5	5	5	5
1694	32	2	3	2	1	Emergency Department	8	1	5	1	1	3	2	2	2	1	5	5	2	5	4	5	5	4	4	5	5	5	5	5	5	5	4	4	5	5	5	5	4	5	5	5	5	5	5	5	5	5	5
1695	26	2	2	1	6	Urology	3	1	5	2	1	1	2	2	2	2	4	4	4	4	4	4	5	4	4	5	5	4	5	3	4	4	5	5	3	5	4	4	4	5	5	5	4	3	4	4	4	4	4
1696	35	2	2	2	1	Brain Disease	3	1	1	2	1	4	2	2	2	2	4	4	4	5	4	4	2	3	4	5	5	3	5	3	4	5	4	4	2	5	2	4	1	5	4	3	4	4	4	4	2	4	5
1697	35	2	3	2	1	Hepatobiliary Surgery	12	1	5	2	1	2	1	3	2	2	5	5	5	5	5	5	5	5	5	5	5	5	5	5	5	5	5	5	5	5	5	5	5	5	5	5	5	5	5	5	5	5	5
1698	25	2	2	1	1	recovery unit	3	1	5	2	2	1	2	2	2	2	4	4	3	4	4	4	4	4	4	4	4	4	4	4	4	4	4	4	4	4	4	4	4	4	4	4	4	4	4	4	4	4	4
1699	33	2	3	2	1	digestion	10	1	5	1	1	2	2	2	2	2	5	5	5	5	5	4	4	5	5	5	5	5	5	5	5	5	5	5	4	5	5	5	5	5	5	5	5	5	5	5	5	5	5
1700	28	2	2	2	1	obstetrics	4	1	5	2	1	2	2	2	2	2	3	5	4	4	4	4	4	4	4	4	4	4	4	4	4	4	4	4	4	4	4	4	4	4	4	4	4	4	4	4	4	4	4
1701	31	2	3	2	1	Pediatrics	6	1	5	2	1	3	2	2	2	2	4	5	5	5	5	5	5	3	4	5	5	4	5	3	5	5	5	4	4	5	5	4	5	5	4	5	4	4	5	5	4	5	5
1702	38	2	3	3	1	Infected Second Ward	16	1	5	2	1	3	2	2	2	2	2	5	5	5	5	5	5	5	5	5	5	5	5	3	4	5	5	5	4	5	5	5	5	5	5	4	4	4	5	5	5	5	5
1703	28	2	2	2	1	Inner five	7	1	5	2	1	4	2	2	2	2	5	5	5	5	5	5	5	5	5	5	5	5	5	5	5	5	5	5	5	5	5	5	5	5	5	5	5	5	5	5	5	5	5
1704	30	2	2	2	1	surgical	11	1	1	2	1	3	2	1	2	1	3	5	5	5	5	5	5	5	5	5	5	5	5	5	5	5	5	5	1	5	5	5	4	5	5	5	5	5	5	5	4	4	4
1705	27	2	2	2	1	ICU	7	1	5	2	2	1	2	2	1	2	2	3	3	3	4	5	4	4	4	5	3	3	4	3	3	4	4	4	3	4	4	3	3	4	4	4	4	4	4	4	4	4	4
1706	33	2	3	2	1	Gastroenterology	8	1	5	2	1	2	2	2	2	2	4	4	4	4	4	4	4	4	4	4	4	4	4	4	4	4	4	4	4	4	4	4	4	4	4	4	4	4	4	3	4	4	4
1707	28	2	3	2	1	Emergency	3	1	5	2	1	1	2	2	2	2	1	4	4	4	4	4	4	4	4	4	4	4	4	4	4	4	4	4	4	4	4	4	4	4	4	4	4	4	4	4	4	4	4
1708	26	2	3	1	1	Internal Medicine	6	1	5	3	1	2	2	2	2	2	4	5	5	5	4	5	5	5	4	5	5	5	5	5	5	5	5	5	5	5	5	5	5	5	5	5	5	5	5	5	4	5	5
1709	29	2	1	2	1	Gynecology	8	1	5	1	1	2	2	2	2	2	5	5	5	4	4	4	4	4	4	4	4	4	4	4	4	4	4	4	4	4	4	4	4	4	4	4	4	4	4	4	4	4	4
1710	37	2	3	3	3	Pediatrics	12	1	1	1	1	2	2	2	2	2	4	5	5	5	5	5	5	5	5	5	5	5	5	4	5	5	5	5	4	5	5	5	5	5	5	5	5	5	5	5	5	5	5
1711	26	2	3	1	2	Operating room	3	1	5	2	1	1	2	2	2	2	5	4	4	4	5	4	4	4	4	4	4	4	4	4	4	4	4	4	4	4	4	4	4	4	4	4	4	4	4	4	4	4	4
1712	26	2	2	2	1	Emergency Department	6	1	5	2	1	2	2	2	2	2	2	4	3	4	4	4	4	4	4	4	4	4	3	3	3	2	4	3	1	1	3	2	3	4	3	3	2	4	4	4	1	4	4
1713	25	2	2	1	1	Renal Rheumatology	3	1	5	1	1	1	2	3	2	2	4	4	5	4	4	4	4	4	4	4	4	3	4	3	4	4	4	4	4	4	4	4	4	4	4	4	3	4	3	4	3	4	4
1714	23	2	2	1	1	Pediatrics	0	1	1	2	2	1	2	2	2	2	2	3	4	3	4	4	4	4	4	4	4	4	3	4	4	4	4	4	4	4	4	3	4	4	4	4	4	4	4	4	4	4	4
1715	30	2	3	2	1	Emergency	8	1	5	2	4	2	1	2	1	1	2	2	4	5	4	4	5	3	4	4	4	5	4	2	4	4	5	4	2	2	4	4	4	4	4	4	4	4	4	4	4	4	4
1716	29	2	3	2	1	Gastroenterology	4	1	5	2	1	2	2	2	2	2	2	4	4	3	3	3	3	4	4	4	4	3	5	3	3	5	4	4	3	4	4	4	3	3	4	4	4	4	4	4	2	4	3
1717	24	2	3	2	1	Anorectal	2	1	5	2	2	1	2	2	2	2	4	5	5	5	5	5	5	5	5	5	5	5	5	5	5	5	5	5	5	5	5	5	5	5	5	5	5	5	5	5	5	5	5
1718	33	2	3	3	3	Supply Room	12	2	1	2	1	3	1	2	2	2	2	4	4	4	4	4	4	4	4	4	4	4	4	4	4	4	4	4	4	4	4	4	4	4	4	4	4	4	4	4	4	4	4
1719	33	2	3	2	1	Emergency Department	9	1	5	2	1	3	2	2	2	2	2	4	3	3	3	4	4	4	4	4	4	4	4	4	4	4	4	4	4	4	4	4	4	4	4	4	4	4	4	4	4	4	4
1720	31	2	3	2	1	Pediatrics	6	1	5	2	1	3	1	2	2	2	2	2	3	4	5	4	4	3	4	3	4	4	4	2	3	3	4	4	3	4	4	3	2	4	4	4	3	4	4	4	4	4	4
1721	32	2	2	2	1	fever clinics	7	1	5	2	1	3	2	2	2	1	1	4	4	4	4	4	4	4	4	4	4	4	4	4	2	3	4	4	3	4	4	3	4	4	4	4	1	3	4	4	4	3	4
1722	37	2	3	3	1	lCU	14	1	2	1	1	3	1	2	2	2	3	3	3	3	3	3	3	3	3	4	3	4	3	3	4	3	4	4	4	4	4	4	4	5	4	4	4	4	4	4	4	4	4
1723	26	2	3	2	1	Emergency Department	2	1	5	2	2	1	2	2	2	2	4	5	4	4	4	4	4	4	4	4	4	4	4	4	4	4	4	4	4	4	4	4	4	4	4	4	4	4	4	4	4	4	4
1724	25	2	3	2	1	obstetrics	4	1	5	2	1	2	1	2	2	2	4	4	4	4	5	5	5	5	5	5	5	5	5	5	5	5	5	5	4	5	5	5	5	5	5	5	5	5	5	5	5	5	5
1725	26	2	3	2	1	Department of Encephalopathy and Cardiology	2	1	1	2	1	1	2	2	2	1	4	4	4	4	4	4	4	4	4	4	4	4	4	4	4	4	4	4	4	4	4	4	4	4	4	4	4	4	4	4	4	4	4
1726	29	2	3	2	2	Department of Orthopedics	10	1	1	2	1	2	1	3	2	2	4	5	4	5	5	4	4	4	4	4	5	4	5	3	3	4	5	4	3	5	5	4	4	4	4	4	4	4	4	4	4	4	4
1727	27	2	3	2	6	Anorectal	4	1	5	2	2	1	2	2	2	2	4	5	5	5	5	5	5	4	4	5	5	5	5	4	5	4	4	4	4	4	4	4	4	5	4	4	4	4	4	4	4	4	4
1728	26	2	2	1	1	Acupuncture and Tuina	3	1	5	3	1	2	1	2	2	2	2	3	4	4	4	4	4	4	4	4	4	3	3	3	3	4	5	4	3	4	3	3	4	5	4	4	4	4	3	4	4	3	4
1729	46	2	3	3	3	Outpatient department	26	2	1	1	1	2	2	3	2	1	5	5	5	4	5	5	5	5	5	5	5	5	5	5	5	5	5	5	5	5	5	5	4	5	5	5	5	5	5	5	5	5	5
1730	32	2	3	2	1	Outpatient department	9	1	5	2	1	3	2	3	2	1	4	4	4	4	4	5	5	3	4	4	4	5	4	5	4	5	4	4	4	4	4	4	4	4	4	4	4	4	4	4	4	4	4
1731	27	2	3	2	3	Pediatric Stomatology	4	1	1	2	1	2	1	2	2	2	4	4	3	5	5	5	5	3	5	5	5	4	5	4	5	5	2	4	4	4	5	4	4	5	4	3	4	5	5	5	5	5	5
1732	30	2	3	2	1	Supply Room	6	1	1	2	1	3	2	2	1	2	2	4	4	4	5	5	5	5	5	5	5	5	5	5	5	5	5	5	2	5	5	5	5	5	5	5	5	5	5	5	5	5	5
1733	39	2	3	3	3	hyperbaric	16	1	1	2	1	3	2	3	2	1	5	5	5	5	5	5	5	5	5	5	5	5	5	5	5	5	5	5	5	5	5	5	5	5	5	5	5	5	5	5	5	5	5
1734	29	2	3	2	1	Hepatobiliary Surgery	7	1	5	2	1	1	2	3	2	2	4	5	4	4	5	5	5	4	5	5	4	5	5	3	4	4	5	5	4	5	5	4	5	5	5	5	3	5	4	5	5	5	5
1735	24	2	2	1	1	Urology	2	1	5	2	2	1	2	2	1	2	2	4	4	4	4	4	4	4	4	4	4	4	4	4	4	4	4	4	4	4	4	4	4	4	4	4	4	4	4	4	4	4	4
1736	24	2	2	1	1	Emergency Department	1	1	5	3	2	1	2	2	2	2	2	4	4	3	4	3	4	3	4	2	3	3	2	4	4	4	4	4	2	4	4	4	4	4	4	4	4	4	4	4	2	4	4
1737	32	2	3	3	1	cardiology	12	2	1	1	1	2	1	3	2	2	5	5	5	5	5	5	5	5	5	5	5	5	5	5	5	5	5	5	5	5	5	5	5	5	5	5	5	5	5	5	5	5	5
1738	26	2	2	1	1	Neurology	3	1	1	3	1	1	2	2	2	2	4	4	4	4	4	4	4	4	4	4	4	4	4	4	4	4	4	4	4	4	4	4	4	4	4	4	4	4	4	4	4	4	4
1739	25	2	2	1	1	orthopedics	2	1	5	2	2	1	2	2	2	2	2	4	3	3	4	2	4	2	4	4	4	4	4	4	4	4	4	3	3	3	4	3	4	4	4	4	3	3	3	4	3	4	3
1740	31	2	3	2	3	Neurology	11	2	2	1	1	2	1	2	2	2	3	4	5	5	5	5	5	4	4	5	5	5	5	5	5	5	5	5	4	5	5	5	5	5	5	5	5	5	5	5	5	5	5
1741	24	2	3	1	1	ICU	1	1	5	2	2	1	2	2	2	2	2	4	4	4	5	4	4	4	4	4	5	3	4	3	4	4	5	4	4	4	5	4	4	4	4	4	4	4	4	4	4	4	4
1742	31	2	2	1	6	Urology	10	1	5	2	1	3	2	2	2	2	4	5	4	4	4	4	4	4	4	5	5	4	5	3	5	4	4	5	4	5	4	4	4	5	4	5	3	4	4	4	4	4	5
1743	24	2	3	2	1	Brain Surgery	2	1	5	2	2	1	2	2	2	2	4	4	4	4	4	4	4	4	4	4	4	4	4	4	4	4	4	4	4	4	4	4	4	4	4	4	4	4	4	4	4	4	4
1744	36	2	3	3	1	Critical Care Medicine	14	1	1	1	1	3	1	3	2	1	2	3	3	4	4	3	2	3	3	4	4	3	4	3	3	3	3	4	1	3	4	4	3	4	3	4	4	3	4	3	2	4	3
1745	31	2	3	2	1	surgical	6	1	5	2	1	2	2	2	2	2	5	5	4	4	4	5	5	5	4	4	4	5	4	4	4	4	5	5	4	4	4	4	4	5	5	4	4	4	5	5	4	5	5
1746	35	2	3	3	2	obstetrics	10	2	1	1	1	3	2	2	2	2	4	5	4	5	5	5	5	5	5	5	5	5	5	5	4	4	5	5	4	5	5	5	5	5	5	5	5	5	5	5	5	5	5
1747	35	2	2	2	1	Infectious Diseases	12	1	5	2	1	3	2	2	2	2	5	5	5	5	5	5	5	5	5	5	5	5	5	5	5	5	5	5	5	5	5	5	5	5	5	5	5	5	5	5	5	5	5
1748	30	1	3	2	1	Operating room	7	1	5	3	1	2	2	2	1	2	5	5	5	5	5	5	5	5	5	5	5	5	5	5	5	5	5	5	5	5	5	5	5	5	5	5	5	5	5	5	5	5	5
1749	30	2	3	2	1	Internal Medicine	8	1	5	1	1	3	1	2	2	2	4	4	3	4	3	4	5	4	4	4	4	4	4	4	4	4	4	4	4	4	4	4	4	4	4	4	4	4	4	4	4	4	4
1750	29	2	3	2	2	Internal Medicine	8	1	1	1	1	3	2	2	2	2	5	4	5	5	5	5	5	5	5	5	5	5	5	5	5	5	5	5	4	5	5	5	5	5	5	5	5	5	5	5	5	5	5
1751	30	2	3	2	1	Gastroenterology	6	1	4	2	1	2	2	2	2	1	3	3	3	2	2	4	4	4	4	4	4	4	4	4	4	4	4	4	4	4	4	4	4	3	4	3	4	5	5	4	4	4	4
1752	32	2	3	2	1	ICU	7	1	5	2	1	2	1	2	2	2	2	4	2	4	2	4	4	4	4	4	4	4	4	4	4	4	4	4	4	4	4	4	4	4	4	4	4	4	4	4	4	4	4
1753	31	2	3	3	3	obstetrics	7	1	3	1	1	2	2	2	2	2	4	4	4	3	4	3	2	2	5	3	5	2	3	2	4	4	5	4	4	4	3	4	4	4	3	4	4	4	4	2	3	4	4
1754	23	2	2	1	1	General Surgery	3	1	5	2	2	1	1	2	2	2	3	2	2	2	4	4	4	4	4	4	4	4	4	4	4	3	4	4	2	4	5	5	5	5	4	4	4	4	4	4	3	4	4
1755	29	2	3	2	1	Integrated Chinese and Western Medicine Oncology	7	1	5	2	1	3	2	2	2	2	2	4	4	4	4	2	3	2	4	4	4	4	4	2	3	4	4	4	3	4	4	4	4	4	3	4	4	4	4	4	2	4	3
1756	39	2	2	2	1	surgical	18	2	1	1	1	4	2	2	2	2	5	5	5	5	5	5	5	5	5	5	5	5	5	5	5	5	5	5	5	5	5	5	5	5	5	5	5	5	5	5	5	5	5
1757	26	2	3	1	1	Department of Traditional Chinese Medicine	6	1	5	2	1	2	2	2	1	1	2	1	3	5	4	4	4	3	4	5	5	5	5	5	5	5	5	5	2	4	4	3	4	5	2	4	2	4	4	4	2	4	4
1758	26	2	3	2	1	obstetrics	2	1	1	2	1	1	1	2	2	2	4	4	4	1	1	1	1	4	1	1	1	1	1	4	1	1	1	1	4	4	1	4	4	1	1	1	1	1	1	1	1	1	1
1759	26	1	2	1	1	Operating room	6	1	5	2	1	1	2	2	2	2	5	5	5	5	5	5	5	5	5	5	4	5	5	5	5	5	5	5	5	5	5	5	5	5	5	5	5	5	5	5	5	5	5
1760	35	2	3	3	2	Gynecology	9	2	5	1	1	3	2	2	2	2	4	4	4	4	4	4	4	4	4	4	4	4	4	4	4	4	5	4	4	4	4	4	4	4	4	4	4	4	4	4	4	4	4
1761	36	2	3	3	1	Preventive health care	16	1	1	1	1	3	2	2	2	2	3	3	4	4	4	4	4	3	4	4	4	4	4	3	4	4	3	4	4	4	4	4	3	4	3	4	4	4	4	4	4	4	4
1762	34	2	3	3	1	orthopedics	10	1	5	2	1	2	2	2	2	2	5	5	5	5	5	5	5	5	5	5	5	5	5	5	5	5	5	5	5	5	5	5	5	5	5	5	5	5	5	5	3	5	5
1763	20	2	2	1	1	Internal Medicine	1	1	1	3	2	1	1	2	2	2	4	4	4	4	4	4	4	4	4	4	4	4	4	4	4	4	4	4	4	4	4	4	4	4	4	4	4	4	4	4	4	4	4
1764	33	2	3	3	1	Pediatrics	10	1	5	1	1	3	1	2	1	2	5	5	5	5	5	5	5	5	5	5	5	5	5	5	5	5	5	5	5	5	5	5	5	5	5	5	5	5	5	5	5	5	5
1765	26	2	2	1	1	Chinese Medicine Rehabilitation Department	3	1	5	2	1	1	2	2	2	2	2	4	4	5	5	5	2	2	4	4	4	2	5	3	2	4	4	4	2	4	4	4	2	4	4	4	4	4	5	2	2	4	4
1766	24	2	3	2	1	fever clinics	2	1	5	2	2	1	2	2	2	1	5	5	5	5	5	5	5	5	5	5	5	5	5	5	5	5	5	5	5	5	5	5	5	5	5	5	5	5	5	5	5	5	5
1767	26	2	2	1	1	ICU	3	1	5	2	1	2	2	2	2	2	4	4	4	3	4	4	4	4	4	4	4	4	4	4	4	4	4	4	3	4	4	4	4	4	4	4	4	4	4	4	4	4	4
1768	35	2	2	2	3	Operating room	13	1	3	2	1	2	1	2	2	2	5	4	4	4	4	4	4	4	4	3	3	4	4	4	4	3	4	4	4	4	4	4	4	3	3	4	4	4	4	4	4	4	4
1769	27	2	2	2	1	surgical	6	1	5	3	1	3	2	2	2	2	3	5	4	4	4	4	4	4	4	4	4	5	5	4	5	4	5	5	4	4	5	4	5	5	5	5	4	4	4	5	4	4	4
1770	30	2	3	2	1	Disinfection Supply Center	6	1	1	2	1	2	2	2	2	2	2	5	4	5	5	5	5	5	5	5	5	4	5	5	5	5	5	5	3	5	5	5	5	5	5	5	5	5	5	5	5	5	5
1771	28	2	3	2	1	In the heart	5	2	1	1	1	3	2	3	2	2	5	2	3	5	4	3	3	4	4	3	3	4	4	4	4	4	2	3	4	3	4	4	4	4	3	3	2	2	3	3	2	3	3
1772	34	2	3	2	1	orthopedics	12	2	5	2	1	3	2	2	2	2	4	2	4	4	4	4	4	4	4	4	4	4	4	4	4	4	4	4	4	4	4	4	4	4	4	4	4	4	4	4	4	4	4
1773	28	2	3	2	1	obstetrics	5	1	5	2	1	2	2	2	2	2	4	5	5	5	5	5	5	5	5	5	4	4	4	4	4	4	4	4	4	4	4	4	4	4	4	4	4	4	4	4	4	4	4
1774	27	2	2	2	1	Internal Medicine	5	1	1	2	1	1	1	2	2	2	2	5	2	5	5	3	5	5	5	5	5	5	5	5	5	5	5	5	5	5	5	5	5	5	5	5	5	5	5	5	5	5	5
1775	32	2	3	3	1	Hepatobiliary Surgery	11	2	5	1	1	3	2	3	2	2	4	4	4	4	5	5	5	2	4	5	5	3	4	1	4	4	4	4	5	4	5	4	4	4	5	4	4	4	4	4	5	5	4
1776	48	2	2	3	1	Emergency Department	29	1	2	1	1	2	1	3	1	2	4	5	5	4	4	5	5	4	5	5	5	5	5	5	5	5	5	5	5	4	5	5	5	5	5	5	5	5	5	5	5	5	5
1777	36	2	3	3	1	Hemodialysis Room	10	2	1	1	1	3	1	2	2	2	2	4	4	4	4	4	4	4	4	4	4	3	3	4	4	4	5	4	4	4	4	4	3	4	4	4	4	4	4	4	3	4	4
1778	31	2	3	2	1	Hepatobiliary Surgery	8	1	5	1	1	2	2	3	2	2	4	5	5	4	5	4	4	4	4	4	4	4	4	4	4	4	4	4	4	4	4	4	4	4	4	4	4	4	5	5	5	5	5
1779	28	2	3	2	1	Accupuncture	9	1	5	2	1	2	2	2	2	2	2	3	3	3	4	3	3	3	4	4	4	4	4	3	4	3	4	4	3	4	4	4	3	4	4	4	4	3	4	4	4	4	4
1780	27	2	3	2	1	obstetrics	4	1	5	2	1	2	2	2	2	2	3	4	3	4	4	4	5	5	5	5	5	5	5	2	5	5	5	5	1	2	5	2	2	5	3	5	3	5	5	5	4	5	5
1781	27	2	3	2	1	Internal Medicine	2	1	1	1	1	2	1	2	2	2	3	3	2	2	1	1	2	3	2	2	2	1	1	3	1	1	3	2	1	2	2	1	2	2	2	2	1	1	3	2	1	2	2
1782	26	2	3	2	1	neurosurgery	5	1	5	2	1	2	2	2	2	2	3	4	3	3	3	3	3	3	3	3	3	3	3	3	3	3	3	3	3	3	3	3	3	3	3	3	3	3	3	3	3	3	3
1783	46	2	2	2	1	Renal Rheumatology	26	1	1	1	1	2	1	3	2	2	5	5	4	4	5	5	5	5	5	5	4	4	5	2	4	5	5	5	4	5	4	4	4	4	4	5	5	4	4	5	4	4	4
1784	25	2	2	1	1	surgical	3	1	5	2	1	2	2	2	2	2	5	5	5	5	5	5	5	5	5	5	5	5	5	5	5	5	5	5	5	5	5	5	5	5	5	5	5	5	5	5	5	5	5
1785	27	2	3	1	1	Obstetrics and Gynecology	3	1	5	2	2	1	2	2	2	2	2	5	4	4	4	4	4	4	4	4	4	4	4	4	4	4	4	4	4	4	4	4	4	4	4	4	4	4	4	4	4	4	4
1786	45	2	2	3	1	Infectious Diseases	25	2	5	1	4	2	2	2	1	2	4	4	4	4	5	5	5	4	4	4	4	4	4	2	3	4	5	5	5	4	4	3	4	4	4	5	4	4	4	4	4	5	4
1787	26	2	3	1	1	Liver and gallbladder	3	2	5	2	1	1	2	3	2	1	3	4	3	3	3	2	2	3	4	4	4	3	4	3	1	3	2	3	4	4	4	2	2	4	3	3	1	2	3	3	3	4	2
1788	38	2	3	1	1	Gastroenterology	12	1	3	1	1	3	2	2	2	2	1	2	3	3	4	3	2	2	4	4	3	3	4	3	4	3	4	4	2	3	4	3	2	4	3	4	3	4	4	3	2	3	3
1789	25	2	2	2	1	surgical	4	1	5	2	1	2	2	2	2	2	3	4	4	4	4	4	4	4	4	4	4	4	4	4	4	4	4	4	4	4	4	4	4	4	4	4	4	4	4	4	4	4	4
1790	23	2	2	1	1	Obstetrics and Gynecology	2	1	5	3	2	1	1	2	2	2	4	4	4	4	4	4	4	4	4	4	4	4	4	4	4	4	4	4	4	4	4	4	4	4	4	4	4	4	4	4	4	4	4
1791	27	2	3	2	1	Obstetrics and Gynecology	5	1	5	1	1	3	2	2	2	2	3	2	3	3	3	3	3	3	3	3	3	3	3	3	3	3	3	3	3	3	3	3	3	3	3	3	3	3	3	3	3	3	3
1792	36	2	3	2	1	Cardiology	10	1	4	2	1	2	1	2	2	2	3	5	5	5	5	5	5	5	5	5	5	5	5	5	5	5	5	5	5	5	5	5	5	5	5	5	5	5	5	5	5	5	5
1793	28	2	1	1	1	Neonatology	1	1	5	2	1	2	2	3	2	2	4	5	5	5	5	5	5	5	5	5	5	5	5	5	5	5	5	5	5	5	5	5	5	5	5	5	5	5	5	5	5	5	5
1794	29	2	2	2	1	surgical	6	1	5	2	1	2	2	2	2	2	2	4	3	4	4	4	4	4	4	4	4	4	4	4	4	4	4	4	4	4	4	3	3	4	3	4	4	4	4	4	4	4	4
1795	24	2	3	1	1	Emergency	1	1	5	2	2	1	2	2	2	2	4	4	4	4	4	4	4	4	4	4	4	4	4	4	4	4	4	4	4	4	4	4	4	4	4	4	4	4	4	4	4	4	4
1796	29	2	3	2	1	Critical Care Medicine	7	1	5	1	1	1	2	2	2	2	3	4	4	4	4	4	4	4	3	4	4	4	4	2	4	4	4	4	2	3	4	4	4	4	4	5	3	2	4	4	3	4	4
1797	27	2	3	1	1	Internal Medicine	3	1	1	2	1	2	1	2	2	2	5	5	5	5	5	5	5	5	5	5	5	5	5	5	5	5	5	5	5	5	5	5	5	5	5	5	5	5	5	5	5	5	5
1798	31	2	2	2	1	cardiology	9	1	5	2	1	2	1	2	2	2	1	5	4	3	5	5	5	4	5	5	5	5	5	5	5	5	5	5	5	1	4	2	5	5	4	5	5	5	5	5	5	5	5
1799	29	2	3	2	6	Gastroenterology	9	1	1	2	1	2	2	2	2	2	4	4	4	4	4	4	4	4	4	4	4	4	5	4	4	4	5	4	4	4	4	4	4	4	4	4	4	4	4	4	4	4	4
1800	28	2	3	2	1	Hepatobiliary Surgery	5	2	5	1	1	2	2	3	2	2	4	3	4	4	4	4	4	4	5	4	4	5	5	5	5	5	5	5	4	4	4	4	5	5	5	5	5	5	4	5	5	5	5
1801	22	2	2	1	6	Neurology	1	1	2	2	2	1	1	2	2	2	2	5	4	5	4	5	5	5	5	5	5	4	5	5	5	5	5	5	5	5	5	5	4	5	5	5	5	5	5	5	4	5	5
1802	40	2	3	3	1	neurosurgery	15	1	1	1	1	2	2	2	2	2	2	2	2	2	2	2	2	3	2	2	2	3	4	4	4	4	4	4	4	4	4	4	4	4	4	4	4	4	4	4	4	3	4
1803	29	2	3	2	1	neurosurgery	5	1	5	2	1	2	2	2	2	2	2	4	4	4	4	4	4	4	4	4	4	4	4	4	4	4	4	4	4	4	4	4	4	4	4	4	4	4	4	4	4	4	4
1804	39	2	3	3	1	Department of Traditional Chinese Medicine	16	1	2	1	1	2	2	2	1	2	4	4	4	4	4	5	5	5	5	5	5	5	5	2	5	5	4	5	4	5	4	4	5	5	5	5	3	4	4	5	5	5	5
1805	34	2	3	1	1	Oral cavity	10	2	1	2	1	3	1	2	2	2	4	4	4	5	5	4	5	5	5	5	5	5	5	3	5	5	5	5	5	5	5	5	5	5	5	5	5	5	5	5	5	5	5
1806	25	2	3	2	1	Orthodontics	1	1	1	2	2	1	1	2	2	2	3	4	5	5	5	5	5	5	5	5	5	5	5	5	5	5	5	5	5	5	5	5	5	5	5	5	5	5	5	5	5	5	5
1807	27	2	2	2	6	Pediatrics	7	1	5	2	4	1	2	2	2	2	1	5	3	3	4	5	5	5	5	5	5	5	5	5	3	4	5	5	3	4	5	4	5	5	4	4	4	4	4	5	4	4	4
1808	48	2	2	2	1	Psychiatry	25	1	5	1	1	2	1	2	2	2	4	4	4	4	4	4	4	4	4	4	4	4	5	4	4	4	4	4	4	4	4	4	4	4	4	4	4	4	4	4	4	4	4
1809	25	2	3	1	1	Anesthesia operating room	1	1	5	2	2	1	2	2	2	2	2	2	2	2	3	3	1	3	4	4	5	3	5	3	5	5	5	5	4	2	4	4	4	5	4	5	5	4	4	4	3	4	4
1810	26	2	2	1	1	Obstetrics and Gynecology	3	1	5	2	1	2	2	2	2	2	4	4	5	4	5	4	4	4	4	5	5	5	5	2	5	5	4	5	2	4	5	5	5	5	5	5	5	5	5	5	4	5	5
1811	35	2	3	3	1	Respiratory Medicine	11	1	5	1	1	2	2	2	1	2	5	5	5	5	5	5	5	5	5	5	5	5	5	5	5	5	5	5	5	5	5	5	5	5	5	5	5	5	5	5	5	5	5
1812	40	2	2	2	6	Department of Hepatobiliary Surgery	19	1	1	1	1	2	2	3	2	2	5	5	5	5	5	5	5	5	5	5	5	5	5	5	5	5	5	5	5	5	5	5	5	5	5	5	5	5	5	5	5	5	5
1813	24	2	2	1	1	Cardio and Brain Ward	3	1	5	2	1	2	1	2	2	2	3	4	4	4	4	4	4	4	4	4	4	4	4	4	4	4	4	4	4	4	4	4	4	4	4	4	4	4	4	4	4	4	4
1814	25	1	3	2	1	ICU	2	1	5	2	2	1	2	2	2	2	2	4	3	4	4	4	4	4	4	4	4	3	4	3	3	3	4	4	2	2	3	2	4	5	3	4	3	3	4	4	2	3	4
1815	24	2	2	1	1	Acupuncture and Rehabilitation Department	4	1	5	3	1	2	2	2	2	2	5	5	5	5	5	5	5	5	5	5	5	5	5	5	5	5	5	5	5	5	5	5	5	5	5	5	5	5	5	5	5	5	5
1816	24	2	3	1	1	Respiratory Medicine	3	1	5	2	1	2	1	2	2	2	4	4	4	4	5	5	5	4	5	5	5	5	5	5	5	5	4	5	4	4	4	4	4	4	4	4	4	4	5	4	4	5	5
1817	26	2	2	1	1	obstetrics	2	1	1	2	1	1	1	2	2	2	4	5	4	5	5	5	5	4	4	5	5	5	5	2	5	5	5	5	4	5	4	5	5	5	5	5	5	5	5	5	5	5	5
1818	26	2	2	2	1	Internal Medicine	3	1	1	2	1	3	2	2	2	2	2	4	4	4	4	4	4	4	4	4	4	4	4	4	4	4	4	4	4	4	4	4	4	4	4	4	4	4	4	4	4	4	4
1819	28	2	3	2	6	Nursing Department	3	1	1	2	1	1	2	2	2	2	2	5	5	5	4	5	5	5	5	5	5	5	5	5	5	5	5	5	5	5	5	5	5	5	5	5	3	5	5	5	5	5	5
1820	28	2	3	2	3	Obstetrics and Gynecology	7	1	1	1	1	2	2	2	2	2	4	3	4	5	5	5	5	3	4	5	5	2	5	5	5	5	5	5	5	5	4	5	4	5	5	5	5	5	5	5	5	5	5
1821	24	2	2	2	1	Spleen, Stomach and Lung Diseases	3	1	5	2	2	1	2	2	2	2	1	3	5	2	4	4	4	4	4	4	4	5	4	2	4	4	5	4	2	4	4	4	1	4	4	4	1	4	4	4	4	4	3
1822	28	2	3	2	1	Disinfection center	5	1	1	3	4	2	2	2	2	2	3	2	4	4	4	5	5	3	4	5	5	4	4	3	4	4	5	4	3	5	5	4	4	5	4	5	3	4	5	5	4	5	5
1823	25	2	3	2	1	Child tooth	5	2	1	2	1	2	1	2	1	2	3	4	4	4	4	4	5	5	5	5	5	5	5	5	5	5	5	5	4	5	5	5	5	5	5	5	5	5	5	5	5	5	5
1824	32	2	3	3	1	fever clinics	10	1	5	1	1	3	1	2	1	1	3	4	4	2	4	4	4	4	4	4	4	2	4	2	3	4	4	4	4	3	4	3	3	4	4	4	4	4	3	4	4	2	4
1825	23	2	2	1	1	Spleen, stomach and lung	5	1	5	2	1	3	2	2	2	1	5	5	5	5	5	5	5	5	5	5	5	5	5	5	5	5	5	5	5	5	5	5	5	5	5	5	5	5	5	5	5	5	5
1826	31	2	3	2	3	Stomatology	8	1	1	1	1	2	2	2	2	2	3	4	4	5	4	4	4	2	4	4	4	5	5	4	5	5	4	5	4	4	4	4	4	4	4	4	4	4	4	4	4	4	4
1827	30	2	3	2	6	neurosurgery	6	1	5	2	1	2	2	2	2	2	2	5	4	4	4	4	1	3	1	5	5	4	5	1	1	4	5	5	2	5	1	1	2	5	5	5	1	1	5	5	1	5	5
1828	36	2	3	2	1	Kannaiji	9	2	5	2	1	3	1	3	2	2	4	4	4	4	4	5	5	5	5	5	5	5	5	5	5	5	5	5	5	5	5	5	5	5	5	5	5	5	5	5	4	5	5
1829	34	2	3	3	1	Anorectal	10	2	1	1	1	3	1	3	2	2	5	4	5	4	4	4	4	4	4	5	4	5	5	4	4	4	4	5	4	4	4	4	4	4	4	4	4	4	4	4	4	4	4
1830	31	2	2	2	6	Pulmonary Diseases	10	1	1	2	1	3	2	2	2	2	4	5	5	5	5	5	5	5	5	5	5	4	5	2	5	5	5	5	5	5	4	5	5	5	5	5	5	2	5	4	5	5	5
1831	27	2	2	1	1	Surgery	4	1	1	2	1	3	2	2	2	2	2	4	3	3	4	4	4	3	4	4	4	4	4	2	2	4	4	4	2	4	4	3	4	4	4	4	4	2	3	4	4	4	4
1832	28	2	3	2	6	recovery unit	5	1	5	2	1	2	2	2	2	2	2	4	4	4	4	4	4	3	4	4	4	4	4	4	2	4	4	4	2	4	4	4	4	4	4	4	4	4	4	4	2	4	4
1833	30	2	3	2	1	Obstetrics and Gynecology	8	1	5	2	2	1	2	2	2	2	3	5	4	5	5	5	5	5	5	5	5	5	5	2	5	5	4	5	3	4	5	3	4	5	5	5	5	5	4	4	5	5	4
1834	26	2	3	2	6	General Surgery	7	1	5	2	1	2	2	2	2	2	3	3	3	3	3	3	3	3	3	3	3	3	3	3	3	3	3	3	3	3	3	3	3	3	3	3	3	3	3	3	3	3	3
1835	39	2	3	3	1	Emergency	18	2	1	1	1	2	2	2	2	2	4	4	5	4	4	4	4	3	4	4	4	4	5	4	4	4	4	4	4	4	4	4	4	5	4	4	3	4	4	4	4	4	4
1836	30	2	3	2	1	Neurology	8	2	5	1	1	3	2	3	2	2	5	5	5	4	5	5	4	5	5	5	5	5	5	5	4	5	5	5	3	5	5	5	5	5	5	5	5	5	5	5	4	5	4
1837	30	2	2	1	1	Anorectal	3	1	5	2	1	2	2	3	2	2	4	4	4	4	4	4	4	4	4	5	5	5	5	4	5	5	4	5	4	4	4	4	4	4	5	5	4	5	5	5	4	4	4
1838	30	2	2	1	1	Nephrology Surgery	5	1	5	2	1	3	2	2	2	2	2	4	4	4	4	4	5	2	4	4	4	4	4	2	4	4	4	4	3	4	4	3	4	4	4	5	4	4	4	4	4	5	4
1839	30	2	3	2	1	Obstetrics and Gynecology	9	1	5	1	1	2	2	2	2	2	5	5	5	5	5	5	5	5	5	5	5	5	5	5	5	5	5	5	5	5	5	5	5	5	5	5	5	5	5	5	5	5	5
1840	30	2	3	2	1	obstetrics	7	2	5	2	1	3	1	2	2	2	4	5	4	5	5	5	4	4	5	5	5	5	5	4	4	5	5	5	4	5	4	5	4	4	4	4	4	4	4	4	4	4	4
1841	43	2	3	3	1	obstetrics	22	2	1	1	1	2	1	2	2	2	4	4	4	4	4	4	5	5	5	5	5	5	5	5	5	5	5	5	5	5	5	5	5	5	5	5	4	4	4	4	5	5	5
1842	26	2	2	1	1	Internal Medicine	2	1	1	2	1	2	2	2	2	2	2	4	4	4	4	4	4	4	4	4	4	4	4	4	4	4	4	4	4	4	4	4	4	4	2	4	2	4	5	4	4	4	4
1843	44	2	3	3	1	Hepatobiliary Surgery	23	1	1	1	1	2	2	3	1	2	5	5	5	5	5	5	5	5	5	5	5	5	5	2	5	5	5	5	4	5	5	5	5	5	5	5	5	4	5	5	4	5	5
1844	38	2	2	1	1	Operating room	8	1	5	2	1	2	2	2	2	2	2	3	4	4	4	4	3	4	4	4	4	4	4	3	4	4	4	4	3	4	4	3	3	4	4	4	3	3	3	3	2	3	4
1845	45	2	2	4	1	Operating room	24	2	1	1	1	2	1	2	1	2	4	4	4	4	4	5	4	4	5	4	4	5	4	5	4	5	4	4	4	5	5	4	5	5	4	4	4	4	4	4	5	4	4
1846	27	2	3	2	6	Neonatology	4	1	5	2	1	1	1	2	2	2	4	3	4	5	5	4	5	4	5	5	5	5	5	5	5	5	5	5	3	5	5	5	4	4	5	5	5	5	5	5	3	5	5
1847	27	2	3	1	1	Respiratory Cardiology	5	1	5	2	2	1	2	2	2	2	2	4	4	3	4	4	4	3	3	4	4	3	4	2	4	4	4	3	3	4	4	3	3	4	3	3	3	3	4	4	3	4	4
1848	26	2	3	2	1	ICU	3	1	5	2	1	2	2	2	2	2	3	4	4	4	4	4	4	4	4	4	4	4	4	4	4	4	4	4	4	4	4	4	4	4	4	4	4	4	4	4	4	4	4
1849	42	2	2	3	1	Outpatient	24	1	1	1	1	3	2	2	2	2	4	4	5	5	5	5	5	4	5	5	5	5	5	2	4	5	5	5	5	5	5	5	5	5	5	5	5	5	5	5	5	5	5
1850	23	2	2	1	1	Disinfection Section	2	1	2	2	1	1	2	2	2	2	3	5	5	5	5	5	5	5	5	5	5	5	5	5	5	5	5	5	5	5	5	5	5	5	5	5	5	5	5	5	5	5	5
1851	25	2	2	1	1	Outpatient department	3	1	1	2	1	4	2	3	2	1	2	5	5	5	5	5	5	2	5	5	5	5	5	1	5	4	5	5	5	5	5	4	5	5	5	5	5	5	5	5	5	5	5
1852	40	2	3	3	1	Internal Medicine	12	1	1	2	1	3	2	2	2	1	4	4	3	4	5	5	5	5	5	5	5	5	4	4	5	4	5	5	5	5	4	4	4	4	4	4	4	5	4	4	2	5	5
1853	35	2	3	2	2	General Surgery	16	1	1	1	1	2	2	2	2	2	4	4	4	4	3	4	4	4	3	4	4	4	3	4	4	4	4	4	3	4	3	4	4	4	4	4	4	4	4	4	4	4	4
1854	31	2	2	2	1	Emergency Department	5	1	5	2	1	3	2	2	2	2	3	3	3	2	4	4	4	4	4	4	4	4	4	4	4	4	4	4	3	4	4	2	4	4	4	4	4	4	4	4	4	4	4
1855	32	2	3	2	2	obstetrics	7	1	1	2	1	3	1	2	2	2	4	5	5	5	5	5	5	5	5	5	5	5	5	2	5	5	5	5	5	5	5	5	5	5	5	5	5	5	5	5	5	5	5
1856	29	2	3	2	1	Internal Medicine	5	1	5	2	1	2	2	2	2	2	2	5	4	5	5	5	5	3	5	5	5	4	5	4	4	5	5	5	4	5	5	5	5	5	5	5	4	5	5	5	5	4	5
1857	25	2	2	1	1	Critical Care Medicine	1	1	5	2	1	2	2	2	2	2	4	4	4	4	4	4	4	4	4	4	4	4	4	4	4	4	4	4	4	4	4	4	4	4	4	4	4	4	4	4	4	4	4
1858	30	2	3	2	1	ICU	7	1	5	2	1	2	2	2	2	2	1	3	4	4	5	4	5	4	4	4	5	4	5	3	4	5	5	5	2	4	4	4	3	4	3	4	4	4	4	4	3	4	4
1859	47	2	2	3	1	Psychiatry	25	1	5	1	1	2	1	2	2	2	4	4	4	4	4	5	5	4	4	5	5	4	4	3	4	4	5	5	4	4	4	3	4	5	4	4	4	3	4	5	4	4	4
1860	23	2	1	1	1	Emergency Department	1	1	5	3	2	1	2	2	1	2	2	4	4	5	5	5	4	4	4	5	5	5	5	4	4	4	4	4	2	5	4	4	4	4	4	4	4	4	4	4	4	4	4
1861	32	2	3	3	1	ICU	7	2	4	1	1	2	2	2	1	2	3	3	2	4	4	4	3	3	4	4	4	4	4	3	3	4	4	4	3	3	4	4	4	4	4	4	4	4	4	4	3	4	4
1862	27	2	2	1	1	surgical	3	1	1	3	1	3	2	2	2	2	2	4	4	4	4	4	4	4	4	4	4	4	4	4	4	4	4	4	4	4	4	4	4	4	4	4	4	4	4	4	4	4	4
1863	30	2	3	2	1	Neurology	8	1	5	2	2	1	2	2	2	2	2	4	4	4	4	3	4	2	4	5	5	4	5	4	3	5	5	5	2	4	4	4	4	5	4	5	5	4	5	4	3	5	4
1864	27	2	3	1	1	surgical	3	1	5	2	1	2	2	2	2	2	4	4	4	4	3	4	2	3	4	4	4	4	4	3	3	3	4	4	2	4	4	4	4	4	4	4	4	3	3	3	4	4	4
1865	25	2	3	2	1	obstetrics	3	1	5	2	2	1	2	2	2	2	5	5	5	5	5	5	5	5	5	5	5	5	5	5	5	5	5	5	5	5	5	5	5	5	5	5	5	5	5	5	5	5	5
1866	32	2	3	2	6	Disinfection Supply Center	7	1	1	1	1	3	2	2	2	2	4	4	4	4	4	4	4	4	4	4	4	4	4	4	4	4	4	4	4	4	4	4	4	4	4	4	4	4	4	4	4	4	4
1867	28	2	2	2	1	ICU	8	1	5	2	1	3	1	2	2	2	3	5	3	5	5	5	5	5	4	5	5	4	5	3	5	4	5	5	2	4	5	4	2	4	4	5	3	3	5	5	5	5	5
1868	37	2	3	3	2	Gastroenterology	18	1	2	1	1	2	1	2	2	2	3	4	5	4	4	4	5	5	5	5	5	5	5	5	4	4	4	4	4	4	4	4	4	4	4	4	4	4	4	4	4	4	4
1869	25	2	2	1	1	Oral and Pediatric Dentistry	1	1	1	3	1	1	2	2	2	2	2	3	4	5	4	4	5	2	2	4	5	4	4	2	5	4	4	4	4	5	4	4	4	4	4	5	4	4	4	4	4	5	4
1870	29	2	3	2	1	obstetrics	6	1	5	2	1	2	2	2	2	2	2	4	3	4	4	4	5	3	4	4	4	4	4	4	4	4	5	5	3	3	5	4	4	4	4	4	4	4	3	3	3	3	3
1871	28	2	2	1	1	Infectious Diseases	2	1	5	2	1	2	2	2	1	2	4	5	5	5	5	5	5	5	5	5	5	5	5	5	5	5	4	5	5	5	5	5	5	5	5	5	5	5	5	5	5	5	5
1872	44	2	3	3	1	obstetrics	20	1	1	1	1	3	2	2	2	2	4	1	3	5	4	4	3	4	2	3	4	3	4	2	4	4	4	4	2	4	4	3	2	4	3	4	2	4	3	2	2	4	2
1873	30	2	3	3	3	Urinary Neurosurgery	11	1	2	2	1	3	1	2	2	2	4	5	5	5	5	5	5	5	5	5	5	5	5	5	5	5	5	5	5	5	5	5	5	5	5	5	5	5	5	5	5	5	5
1874	25	2	3	2	1	Urology	2	1	5	1	1	2	2	2	2	2	4	5	5	5	5	5	5	4	4	5	5	5	5	3	4	5	5	5	4	5	4	5	5	5	5	5	5	5	5	5	4	5	5
1875	28	2	2	1	6	Gastroenterology	4	1	5	1	1	2	2	2	1	1	4	4	4	4	4	4	4	4	4	4	4	4	4	4	4	4	4	4	4	4	4	4	4	4	4	4	4	4	4	4	4	4	4
1876	28	2	3	1	1	Fever ward	5	1	5	2	1	3	2	2	2	1	3	3	3	3	3	3	3	3	3	3	3	3	3	3	3	3	3	3	3	3	3	3	3	3	3	3	3	3	3	3	3	3	3
1877	33	2	3	2	1	endocrine	13	2	5	2	1	2	1	3	2	1	5	5	5	5	5	5	5	5	5	5	5	5	5	5	5	5	5	5	5	5	5	5	5	5	5	5	5	5	5	5	5	5	5
1878	26	2	3	2	1	Anesthesiology	2	1	5	1	1	2	2	2	2	2	4	5	5	5	5	5	5	2	5	5	5	5	5	5	5	5	5	5	4	5	5	5	5	5	5	5	5	5	5	5	5	5	5
1879	29	2	3	3	6	Anorectal	9	1	5	3	1	3	2	2	2	2	1	2	1	2	2	1	1	1	3	2	2	1	2	1	1	1	1	1	1	1	1	1	1	1	1	1	1	1	1	3	1	1	1
1880	32	2	3	2	6	Disinfection Supply Center	8	1	1	1	1	3	2	2	2	2	4	4	4	4	4	4	4	4	4	4	4	4	4	4	4	4	4	4	4	4	4	4	4	4	4	4	4	4	4	4	4	4	4
1881	28	2	3	2	1	Integrated Branch	9	1	5	3	2	1	2	2	2	2	3	4	4	5	4	4	3	4	5	5	5	5	5	5	5	5	5	5	5	5	4	4	4	5	5	5	5	5	5	5	4	5	5
1882	32	2	3	2	1	Department of Traditional Chinese Medicine	13	1	5	2	1	2	2	2	2	2	4	5	5	5	3	4	5	5	5	5	5	5	5	5	5	5	5	5	4	5	5	4	5	5	4	5	5	4	5	5	4	5	4
1883	28	2	3	2	1	recovery unit	4	1	5	1	2	1	2	2	2	2	3	4	3	5	4	4	3	4	4	5	3	4	5	3	3	4	5	4	4	4	4	3	4	5	3	5	3	4	4	4	3	4	4
1884	34	2	3	2	2	Hepatobiliary and Gastrointestinal Surgery	15	1	1	2	1	3	2	2	2	2	3	4	4	5	5	5	5	5	5	5	5	5	5	5	5	5	5	5	4	4	5	5	5	5	5	5	5	5	5	5	5	5	5
1885	23	2	3	2	1	ICU	2	1	5	2	2	1	2	3	2	1	4	4	4	4	4	4	5	4	4	4	4	3	4	3	4	4	5	4	4	4	4	3	3	4	4	4	4	4	4	3	4	4	4
1886	28	2	3	2	1	General Surgery	7	1	5	2	1	2	2	2	2	2	4	5	5	5	5	5	5	5	5	5	5	4	5	3	5	5	5	5	3	5	5	5	5	5	5	5	5	4	5	5	4	5	5
1887	52	2	3	4	3	Disinfection Supply Center	31	2	1	1	1	2	1	3	2	2	5	5	5	5	5	5	5	5	5	5	5	5	5	5	5	5	5	5	5	5	5	5	5	5	5	5	5	5	5	5	5	5	5
1888	35	2	3	2	1	Hemodialysis Room	15	2	1	2	1	3	1	2	1	2	4	5	5	5	5	5	5	5	5	5	5	5	5	5	5	5	5	5	5	5	5	5	5	5	5	5	5	5	5	5	5	5	5
1889	24	2	3	2	1	orthopedics	7	1	5	2	1	3	1	2	2	2	4	5	4	4	4	4	4	4	4	4	4	4	4	4	4	4	4	4	4	4	4	4	4	4	4	4	4	4	4	4	4	4	4
1890	30	2	3	2	2	Respiratory Medicine	7	1	3	2	1	2	1	2	2	2	2	2	3	5	5	3	5	2	3	4	4	3	4	4	4	4	5	5	1	4	4	4	4	5	3	5	5	4	4	4	4	4	4
1891	29	2	1	1	6	Neonatology	5	1	5	2	1	3	1	3	2	2	4	4	4	4	5	5	5	5	5	5	5	5	5	5	5	5	5	5	4	5	5	4	5	5	5	5	5	5	5	5	5	5	5
1892	28	2	3	1	1	cardiology	7	1	1	2	1	3	2	2	2	2	3	4	4	4	5	5	5	5	5	5	5	5	5	5	5	5	5	5	3	5	5	4	5	5	5	5	5	5	5	5	5	5	5
1893	25	2	3	2	1	Critical Care Medicine	2	1	5	2	2	1	2	2	2	2	4	4	3	2	2	3	4	3	3	4	3	4	3	3	3	3	3	3	2	4	3	3	4	4	3	4	3	3	3	3	4	4	4
1894	23	2	2	1	1	orthopedics	3	1	1	2	1	1	2	2	1	1	5	5	5	5	5	5	5	5	5	5	5	5	5	5	5	5	5	5	5	5	5	5	5	5	5	5	5	5	5	5	5	5	5
1895	37	2	3	2	1	Produce	11	1	1	1	1	3	2	2	2	1	3	5	4	5	4	5	4	4	5	5	5	4	5	4	4	4	5	4	4	5	4	4	4	4	4	5	5	4	4	4	4	5	5
1896	33	2	3	2	1	surgical	11	1	1	2	1	3	2	2	2	2	4	5	4	4	4	5	3	5	4	4	4	4	4	4	3	4	5	5	4	4	4	3	4	4	4	4	3	4	4	4	3	4	4
1897	28	2	3	2	1	Operating room	8	1	5	2	1	2	1	3	1	2	3	2	3	4	4	4	3	4	4	4	4	4	4	4	4	4	4	4	4	4	4	4	4	4	4	4	4	4	4	4	4	4	4
1898	25	2	2	2	1	Uchiji	3	1	5	2	2	1	2	2	2	2	2	1	4	2	5	4	5	3	4	5	5	5	5	4	5	5	5	5	3	5	5	5	3	5	5	5	4	4	4	4	4	4	4
1899	30	2	2	1	1	i cu	7	1	5	2	1	2	2	2	2	2	2	2	3	5	5	5	5	3	5	5	5	5	5	3	3	5	5	5	2	4	5	5	3	5	5	5	3	5	5	5	5	5	5
1900	33	2	2	2	1	surgical	12	1	2	2	1	3	1	2	1	2	3	3	2	3	2	2	3	3	3	3	4	4	3	4	3	3	3	4	3	3	3	3	3	4	4	3	3	4	4	3	3	3	3
1901	46	2	3	3	1	Outpatient department	26	1	1	2	1	2	2	3	2	2	4	4	4	4	5	5	5	5	5	5	5	5	5	5	5	5	5	5	5	5	5	5	5	5	5	5	5	5	5	5	5	5	5
1902	34	2	2	2	1	Obstetrics and Gynecology	11	1	5	2	1	2	2	2	2	2	3	4	5	3	5	5	5	5	5	5	5	5	5	5	5	5	5	5	3	5	5	5	5	5	5	5	5	5	5	5	5	5	5
1903	29	2	2	2	1	Internal Medicine	6	1	5	2	1	2	2	2	2	2	4	4	4	4	4	4	3	4	4	4	4	4	4	4	4	4	4	4	4	4	4	4	3	4	4	4	4	4	4	4	4	4	4
1904	33	2	3	3	3	Pediatrics	10	2	3	1	1	3	1	2	2	2	4	5	5	5	5	5	5	5	5	5	5	5	5	5	5	5	5	5	5	5	5	5	5	5	5	5	5	5	5	5	5	5	5
1905	38	2	3	3	3	General Surgery	15	3	1	1	1	2	2	2	1	2	2	4	5	5	4	5	5	5	5	5	5	5	5	3	5	5	5	5	5	5	5	4	3	5	3	4	4	4	4	4	4	4	4
1906	29	2	3	2	6	Neurology	8	2	5	1	1	2	2	3	2	2	3	4	5	5	5	5	5	5	5	5	5	5	5	5	5	5	5	5	5	5	5	5	5	5	5	5	5	5	5	5	5	5	5
1907	31	2	3	2	1	neurosurgery	7	1	5	3	1	3	2	2	2	2	1	2	2	2	1	1	1	1	1	1	1	1	1	1	1	1	1	1	1	1	1	1	1	1	1	1	1	1	1	1	1	1	1
1908	25	2	3	2	6	Pediatrics	2	1	5	2	2	1	2	2	2	2	5	5	5	4	5	5	5	5	5	5	5	5	5	5	5	5	5	5	5	5	5	5	5	5	5	3	5	5	5	5	5	5	5
1909	24	2	3	2	1	Renal Rheumatology	1	1	5	1	2	1	2	3	2	2	2	1	3	4	4	5	5	3	4	5	5	5	5	4	5	5	5	5	2	5	5	4	5	5	5	5	5	5	5	5	2	5	5
1910	27	2	3	2	1	Supply Room	5	1	4	2	1	3	2	3	2	2	4	4	3	4	4	4	4	2	4	4	4	4	4	3	4	4	4	4	4	4	4	4	4	4	4	4	4	4	4	4	4	4	4
1911	31	2	3	2	1	cardiology	9	2	5	2	1	2	1	3	2	2	3	4	3	5	4	5	5	4	5	5	4	4	4	4	4	4	4	4	4	4	4	4	4	4	4	4	4	4	4	4	4	4	4
1912	47	2	3	4	3	Operating room	29	2	1	1	1	2	1	3	2	2	4	5	5	5	5	5	5	5	5	5	5	5	5	5	5	5	5	5	5	5	5	5	5	5	5	5	5	5	5	5	5	5	5
1913	27	2	3	2	1	icu	5	1	5	2	1	2	2	2	2	2	2	3	3	2	3	2	4	4	4	5	4	4	5	3	3	4	4	3	3	3	3	2	4	4	3	4	2	2	3	4	2	4	2
1914	30	2	3	2	1	Periodontal Clinic	6	1	1	2	1	2	1	2	2	2	3	4	4	4	4	4	4	4	4	4	4	4	4	4	4	4	4	4	3	3	4	4	4	4	4	4	4	4	4	4	4	4	4
1915	26	1	3	1	1	Critical Care Medicine	3	1	5	2	2	1	2	3	2	2	3	4	4	4	5	5	5	4	5	4	4	4	5	4	4	5	5	5	4	4	4	4	4	4	4	4	4	4	4	4	4	4	4
1916	28	2	2	2	1	Oncology	5	1	5	2	1	3	2	3	2	2	2	2	2	1	3	3	1	3	3	4	4	4	4	3	3	4	4	4	3	4	3	3	4	4	3	4	2	4	4	4	2	3	4
1917	25	2	2	1	1	Respiratory Medicine	7	1	5	2	2	1	2	2	2	2	4	4	4	4	4	5	5	5	5	5	5	5	5	3	5	5	4	5	3	5	5	4	5	5	5	5	5	5	5	5	5	5	5
1918	35	2	2	2	3	ICU	10	2	2	1	1	2	1	3	2	2	4	4	4	4	4	4	4	4	4	5	4	5	5	2	4	4	5	5	4	4	4	4	4	4	4	4	4	4	4	4	4	4	4
1919	33	2	3	3	1	endocrine	7	2	5	1	1	2	2	3	2	2	4	4	4	4	4	4	4	4	4	4	4	4	4	3	4	4	4	4	4	4	4	4	4	4	4	4	4	4	4	4	4	4	4
1920	25	2	3	2	6	Icu	3	1	5	2	2	1	2	2	2	2	3	5	4	5	5	5	5	5	5	5	5	5	5	5	5	5	5	5	3	5	5	4	5	5	5	5	5	5	5	5	5	5	5
1921	25	2	2	2	1	Gastroenterology	6	1	5	2	2	1	2	2	2	2	5	4	4	4	4	4	4	4	4	4	4	4	4	4	4	4	4	4	4	4	5	5	5	5	5	5	5	5	5	5	5	5	5
1922	28	2	2	1	1	Gastroenterology	4	1	5	2	1	2	2	2	2	2	5	3	4	4	4	4	4	4	4	4	4	4	4	4	4	4	4	4	4	4	4	4	4	4	4	4	4	4	4	4	4	4	4
1923	46	2	3	2	6	Sterile supply room	26	2	1	1	1	2	2	3	1	2	5	4	5	5	4	5	5	4	5	5	4	5	4	5	5	5	5	4	5	5	4	5	5	5	5	5	4	4	5	5	5	5	5
1924	24	2	2	1	1	Anorectal	3	1	5	2	2	1	2	3	1	1	3	2	4	4	4	5	4	2	4	5	5	4	5	3	5	5	4	4	4	4	4	4	4	5	4	5	5	4	4	3	4	4	4
1925	28	2	2	1	1	orthopedics	3	1	5	2	1	2	2	2	2	2	2	4	5	5	5	4	4	5	4	5	5	4	4	1	5	5	4	4	2	4	3	5	3	4	4	5	4	4	4	3	3	5	5
1926	34	2	2	2	1	Medical center	13	2	1	1	1	2	2	2	1	2	5	5	5	5	5	5	5	5	5	5	5	5	5	5	5	5	5	5	5	5	5	5	5	5	5	5	5	5	5	5	5	5	5
1927	26	2	2	2	1	Internal Medicine	3	1	5	2	1	2	2	2	1	2	2	4	4	3	4	3	4	4	4	3	4	4	4	4	4	4	4	4	2	4	4	4	4	4	2	4	4	4	4	4	2	4	4
1928	23	2	2	1	1	Gastroenterology	2	1	5	2	2	1	2	2	2	2	2	2	5	4	4	4	4	4	5	5	5	5	5	2	5	5	5	5	2	5	5	4	4	5	5	5	5	5	5	5	5	5	5
1929	45	2	3	4	3	Hemodialysis	29	3	1	2	1	2	1	2	2	2	5	5	5	5	5	5	5	5	4	5	5	5	5	5	5	5	5	5	5	5	5	5	5	5	5	5	5	5	5	5	5	5	5
1930	30	2	3	2	1	obstetrics	9	1	5	2	1	3	2	2	2	2	4	4	3	4	3	4	4	4	4	5	4	2	4	2	2	3	4	4	3	4	4	3	3	4	4	4	4	3	4	4	3	4	5
1931	33	2	3	3	1	Outpatient	13	1	1	2	1	3	2	2	2	2	2	4	4	5	4	4	5	3	5	5	5	4	5	5	5	5	5	5	4	4	5	4	4	5	5	5	3	5	5	5	3	4	4
1932	28	1	3	2	1	ICU	5	1	5	2	1	2	2	3	2	1	3	3	3	3	3	3	3	3	3	3	3	3	3	3	3	3	3	3	3	3	3	3	3	3	3	3	3	3	3	3	3	3	3
1933	31	2	3	2	1	Operating room	11	1	5	2	1	3	1	2	2	2	5	5	5	5	5	5	5	5	5	5	5	5	5	5	5	5	5	5	5	5	5	5	5	5	5	5	5	5	5	5	5	5	5
1934	33	2	3	3	1	Emergency Department	10	1	5	1	1	2	2	2	2	2	4	4	5	4	5	5	5	5	5	5	5	5	5	5	5	5	5	5	5	5	5	5	5	4	5	5	5	5	5	5	5	5	5
1935	27	2	2	2	1	Gastroenterology	7	1	1	2	1	2	2	2	2	1	5	5	5	5	5	5	5	5	5	5	5	5	5	5	5	5	5	5	5	5	5	5	5	5	5	5	5	5	5	5	5	5	5
1936	28	2	3	2	1	Respiratory Medicine	7	1	5	2	1	2	2	2	2	2	2	5	3	5	4	3	3	5	4	5	5	5	5	5	5	4	5	5	1	2	5	3	5	4	4	5	3	4	4	5	1	4	4
1937	25	2	2	1	1	Gynecology	5	1	5	2	1	3	2	3	2	2	4	4	5	5	5	5	5	5	5	5	5	5	5	1	5	5	5	5	4	5	5	5	5	5	5	5	5	5	5	5	5	5	5
1938	26	2	3	2	1	ICU	3	1	4	2	1	2	1	2	1	2	5	5	5	5	5	5	5	5	5	5	5	5	5	5	5	5	5	5	5	5	5	5	5	5	5	5	5	5	5	5	5	4	4
1939	28	2	3	2	1	Critical Care Medicine	6	1	5	2	1	1	2	2	2	2	2	3	3	4	4	4	2	2	2	4	4	4	4	4	2	2	4	3	2	2	4	4	2	4	4	4	2	3	4	4	4	4	4
1940	33	2	3	3	1	obstetrics	10	2	5	1	1	2	2	2	2	2	5	5	5	5	5	5	5	5	5	5	5	5	5	5	5	5	5	5	5	5	5	5	5	5	5	5	5	5	5	5	5	5	5
1941	27	2	2	2	1	ICU	2	1	5	1	2	1	2	3	2	2	3	5	4	4	4	4	4	3	4	4	4	2	5	2	4	3	4	4	3	4	4	4	4	4	4	4	4	4	4	4	3	4	4
1942	30	2	3	2	2	General	7	1	1	1	1	3	2	2	2	2	5	5	4	4	4	4	4	4	4	4	4	4	4	4	4	4	4	4	4	4	4	4	4	4	4	4	4	4	4	4	3	4	4
1943	27	2	2	1	6	Internal Medicine	3	1	5	2	1	1	2	2	2	2	2	4	4	4	4	4	4	4	4	4	4	4	4	4	4	4	4	4	4	4	4	4	4	4	4	4	4	4	4	4	4	4	4
1944	30	2	2	1	1	ICU	8	1	5	3	1	2	2	2	2	1	2	5	3	3	3	5	4	4	5	4	4	4	4	3	4	4	5	4	3	4	4	3	4	4	4	4	4	4	4	4	4	4	4
1945	38	2	3	3	1	Hemodialysis Room	10	2	5	1	1	2	2	2	2	2	5	4	5	5	5	5	5	5	5	5	5	5	5	5	5	5	5	5	5	5	5	5	5	5	5	5	5	5	5	5	5	5	5
1946	24	2	3	1	1	Psychiatry	1	1	5	2	2	1	2	2	2	2	5	5	5	5	5	5	5	5	5	5	5	5	5	5	5	5	5	5	5	5	5	5	5	5	5	5	5	5	5	5	5	5	5
1947	26	2	2	1	1	Neonatology	5	1	5	2	1	2	1	2	2	2	2	4	3	4	4	3	3	4	4	4	4	4	4	2	4	4	4	3	2	2	3	2	3	4	2	4	3	3	4	4	4	4	3
1948	45	2	3	3	6	Internal Medicine	20	2	5	1	1	3	2	3	2	1	3	5	3	5	4	4	4	4	5	5	5	5	5	3	4	4	5	5	4	4	4	3	3	4	5	5	4	4	4	4	2	4	4
1949	48	2	3	2	1	Neurology II	26	1	1	1	1	2	1	3	2	2	5	4	5	5	4	5	5	5	5	5	5	5	5	4	5	5	5	5	4	5	5	5	5	5	5	5	5	5	5	5	5	5	5
1950	33	2	3	3	1	Anorectal	12	2	5	2	1	2	1	3	2	2	4	5	4	5	5	5	5	5	5	5	5	5	5	5	5	5	5	5	5	5	5	5	5	5	5	5	5	5	5	5	5	5	5
1951	28	2	3	1	1	Internal Medicine	5	1	5	2	1	3	2	2	1	1	3	3	4	4	4	3	3	4	4	4	4	4	4	4	4	4	4	4	2	4	4	4	4	4	4	4	4	4	4	4	4	4	4
1952	30	2	4	2	1	Department of Neurology Second Ward	6	2	1	1	1	2	2	3	2	1	5	5	5	5	5	5	4	4	5	5	5	5	5	3	3	5	5	5	4	5	5	5	5	5	4	5	4	5	5	5	4	5	5
1953	47	2	2	3	1	Respiratory Medicine	27	2	1	1	1	2	2	3	1	1	4	5	5	5	5	5	4	4	5	5	5	5	5	5	5	5	5	5	4	5	5	4	5	5	4	5	2	4	4	5	3	4	4
1954	25	2	2	1	1	Gynecology	5	1	5	2	2	1	2	2	2	1	5	5	5	5	5	5	5	5	5	5	5	4	5	4	5	5	5	5	4	5	5	5	5	5	5	5	5	5	5	5	5	5	5
1955	36	2	3	2	1	Department of Neurology Second Ward	15	1	3	1	1	1	2	3	2	2	5	5	5	5	5	5	5	5	5	5	5	5	5	5	5	5	5	5	5	5	5	5	5	5	5	5	5	5	5	5	5	5	5
1956	29	2	2	2	1	ICU	6	1	5	2	1	2	1	3	2	1	4	5	4	4	4	4	4	4	4	5	4	4	4	3	4	4	4	4	4	4	4	4	4	4	4	4	4	4	4	4	4	4	4
1957	45	2	3	4	4	Nursing Department	25	2	2	1	1	2	2	2	2	2	4	5	4	5	5	5	5	5	5	5	5	5	5	4	5	5	5	5	5	4	5	4	5	5	5	5	5	4	4	4	3	5	5
1958	29	2	2	2	1	obstetrics	5	1	5	3	2	1	1	1	2	1	2	2	4	4	5	5	4	2	4	5	5	5	4	4	5	5	5	5	2	4	4	4	4	5	4	5	5	2	4	4	2	4	4
1959	28	2	2	1	1	Anorectal	1	1	5	2	1	2	2	3	2	2	4	4	4	5	4	4	4	4	4	5	5	4	5	2	4	4	4	4	4	3	4	4	4	5	4	5	3	4	4	4	4	4	4
1960	35	2	3	3	3	Operating room	10	1	1	1	1	3	1	2	2	2	2	4	4	5	5	5	5	5	5	5	5	5	5	5	5	4	5	5	4	4	5	4	5	5	5	5	4	5	5	5	4	5	5
1961	30	2	3	2	1	Traumatology	10	1	5	2	1	2	2	2	2	2	4	5	5	5	5	5	5	5	3	5	5	5	5	5	3	3	5	3	2	3	3	4	4	4	4	4	4	4	4	4	4	4	3
1962	30	2	2	2	1	orthopedics	6	1	1	2	1	2	2	2	2	2	5	4	4	5	5	4	5	5	4	5	5	4	4	5	5	5	5	5	5	5	5	5	5	5	5	5	5	5	5	5	5	5	5
1963	23	2	2	1	6	neurosurgery	5	1	1	2	2	1	2	2	2	1	4	5	5	5	5	5	5	4	4	5	5	4	5	5	4	5	5	5	4	5	5	5	4	5	5	5	5	5	5	5	4	5	5
1964	28	1	2	2	1	Critical Care Medicine	4	1	5	1	1	2	1	3	2	1	2	4	4	4	4	4	2	3	3	4	4	4	4	4	4	4	4	4	3	4	4	4	4	4	3	4	3	4	4	4	3	3	4
1965	300	2	3	2	1	Emergency	8	1	5	2	1	1	1	2	2	2	4	5	3	5	5	5	5	5	5	5	5	5	5	4	2	4	4	5	4	4	4	3	5	5	4	5	4	4	5	5	4	5	5
1966	25	2	2	1	2	Psychiatry	2	1	1	2	2	1	2	2	2	1	3	5	4	5	5	5	5	4	5	5	5	5	5	3	5	5	5	5	4	5	5	4	4	5	5	5	4	4	4	4	4	5	4
1967	34	2	3	2	1	Department of Neurology Second Ward	12	1	1	1	1	3	2	3	2	2	5	5	5	5	5	5	5	5	5	5	5	5	5	5	5	5	5	5	5	5	5	5	5	5	5	5	5	5	5	5	5	5	5
1968	36	2	3	2	1	Respiratory Medicine	9	1	3	1	1	2	2	2	1	2	2	5	5	5	4	3	2	1	3	3	4	2	3	1	3	4	4	4	2	3	3	3	1	4	2	4	1	4	4	3	1	4	4
1969	41	2	2	2	1	neurosurgery	6	1	1	2	1	2	2	2	2	2	3	5	4	4	5	5	5	3	5	5	4	3	4	4	5	5	4	4	5	5	4	3	2	5	5	5	4	3	4	5	5	5	5
1970	30	2	3	2	1	Respiratory Medicine	5	1	3	1	1	2	2	2	2	2	4	4	4	3	3	3	3	4	4	3	3	4	3	3	3	3	3	3	3	3	3	3	4	4	3	3	3	3	4	3	4	3	4
1971	37	2	3	2	1	Honghuagang District People's Hospital	10	1	1	2	1	3	2	2	2	2	5	5	5	5	5	5	5	5	5	5	5	5	5	5	5	5	5	5	5	5	5	5	5	5	5	5	5	5	5	5	5	4	4
1972	29	2	3	2	1	Critical Care Medicine	8	1	1	1	1	2	1	2	1	1	4	5	4	5	5	5	5	5	5	5	5	5	5	2	5	5	5	5	4	5	5	5	4	5	5	5	5	5	5	4	5	5	5
1973	27	2	3	2	1	Digestion and respiration	4	1	5	1	2	1	2	2	2	1	3	5	3	4	4	4	4	3	4	4	4	3	3	2	3	3	4	4	3	4	3	3	4	4	4	4	3	3	3	3	2	4	3
1974	26	2	3	2	6	ICU	3	1	5	2	1	2	2	3	1	2	3	5	3	3	3	3	3	3	3	3	3	3	3	3	3	3	3	3	3	3	3	3	3	3	3	3	3	3	3	3	3	3	3
1975	32	2	3	1	1	orthopedics	8	1	5	2	1	3	2	2	2	2	4	5	4	3	4	5	4	5	5	5	5	4	5	3	4	5	5	5	4	5	5	4	4	5	5	5	5	5	4	5	4	4	5
1976	49	2	2	3	1	Internal Medicine	25	2	1	1	1	2	2	3	2	2	4	4	4	4	5	5	5	5	5	5	5	5	5	5	5	5	5	5	5	5	5	5	5	5	5	5	5	5	5	5	5	5	5
1977	28	2	3	2	1	Gastroenterology	3	2	1	1	2	1	2	2	2	1	3	4	2	5	4	4	4	5	5	4	5	4	5	5	5	5	4	4	4	4	4	4	4	4	4	4	4	4	4	4	4	5	4
1978	25	2	2	1	1	Infirmary	3	1	5	2	1	3	2	2	2	2	4	4	4	4	4	4	5	4	4	5	5	4	5	3	5	5	5	4	4	5	5	4	4	4	4	5	4	4	4	4	4	4	4
1979	45	2	3	4	1	Internal Medicine	23	1	1	1	1	2	2	3	1	2	5	4	5	5	5	5	5	5	5	5	5	5	5	5	5	5	5	5	5	5	5	5	5	5	5	5	5	5	5	5	5	5	5
1980	30	2	3	2	1	Emergency Department	7	2	1	1	1	3	1	2	1	2	2	4	3	5	4	4	5	4	4	5	5	3	5	3	5	5	5	5	4	3	4	3	4	5	4	5	4	4	5	4	4	5	4
1981	25	2	2	1	1	General Surgery	5	1	4	2	1	2	1	2	2	2	1	1	1	1	3	1	1	1	1	1	1	4	3	1	1	1	1	1	1	4	1	1	1	3	1	4	1	1	1	1	1	1	1
1982	29	2	2	1	1	General Surgery	3	1	5	2	1	2	2	2	2	2	3	3	4	5	5	5	5	4	4	5	5	3	5	3	5	5	5	5	3	4	4	4	2	5	4	5	3	4	3	3	3	5	4
1983	33	2	2	2	6	Anorectal	9	1	5	2	1	2	2	3	2	2	5	5	5	5	5	5	5	5	5	5	5	5	5	5	5	5	5	5	5	5	5	5	5	5	5	5	5	5	5	5	5	5	5
1984	36	2	1	1	6	Outpatient	10	1	1	2	1	3	2	2	2	2	5	5	5	5	5	5	5	5	5	5	5	5	5	5	5	5	5	5	5	5	5	5	5	5	5	5	5	5	5	5	5	5	5
1985	36	2	3	3	1	Neonatology	12	2	5	1	1	2	1	2	2	2	4	5	5	5	5	5	5	5	5	5	5	5	5	5	5	5	5	5	5	5	5	5	5	5	5	5	5	5	5	5	5	5	5
1986	35	2	3	2	1	Emergency Department	11	1	5	1	1	2	2	2	1	2	3	4	4	4	4	4	4	4	4	4	4	4	5	2	4	4	4	4	4	4	4	4	4	4	4	4	4	4	4	4	4	4	4
1987	27	1	3	1	1	ICU	2	1	5	2	2	1	2	2	2	2	3	3	3	3	3	3	3	3	4	3	3	3	3	2	3	3	3	3	3	3	3	3	3	3	3	3	3	3	3	3	3	3	3
1988	32	2	3	2	1	neurosurgery	10	2	5	2	1	2	2	2	2	2	3	4	4	4	4	4	4	4	3	5	4	4	3	3	2	3	4	4	4	3	4	3	3	4	4	4	3	4	4	4	3	4	3
1989	28	1	3	1	6	Respiratory Medicine	2	1	5	2	1	1	2	2	2	2	2	4	3	4	4	3	4	3	4	4	3	4	4	3	3	4	4	3	4	3	4	3	4	4	4	4	3	2	3	4	2	2	4
1990	28	2	3	2	1	Medical center	9	1	1	2	1	3	1	2	2	1	5	5	5	5	5	5	5	5	5	5	5	5	5	2	5	5	5	5	5	5	5	5	5	5	5	5	5	5	5	5	5	5	5
1991	22	1	2	1	1	Emergency	1	1	5	2	2	1	2	2	2	2	3	5	5	5	5	5	4	4	5	5	4	5	5	3	4	5	5	5	3	5	5	4	4	5	5	4	4	4	5	5	4	5	4
1992	28	2	3	1	1	Pediatrics	5	1	5	2	1	2	2	2	2	1	1	1	1	1	1	1	1	1	1	1	1	1	1	1	1	1	1	1	1	1	1	1	1	1	1	1	1	1	1	1	1	1	1
1993	29	2	2	2	6	Gynecology	5	1	5	2	2	1	1	2	2	2	4	4	3	5	4	4	5	2	4	5	5	5	5	1	5	5	5	5	4	4	2	3	4	5	5	5	5	4	5	5	5	5	5
1994	31	2	2	2	1	Gastroenterology	6	1	1	1	1	3	1	2	2	2	2	4	4	5	5	4	4	3	4	4	3	4	5	4	5	4	3	3	3	3	3	3	3	3	3	3	3	3	3	3	3	3	3
1995	25	2	3	2	1	Gynecology	3	1	5	2	2	1	2	2	1	2	2	2	4	5	4	5	5	5	5	5	5	5	5	5	5	5	5	5	5	5	5	5	5	5	5	5	5	5	5	5	5	5	5
1996	32	2	2	2	1	orthopedics	10	1	5	2	1	3	1	2	1	2	2	4	4	4	4	4	4	3	4	4	4	4	4	3	4	4	3	4	2	4	4	4	4	4	4	4	4	3	4	4	4	4	4
1997	24	2	2	1	1	Emergency Department	2	1	5	2	2	1	2	2	2	2	4	4	4	4	4	4	4	4	4	4	4	4	4	4	4	4	4	4	4	4	4	4	4	4	4	4	4	4	4	4	4	4	4
1998	26	2	3	2	1	General	6	1	5	2	1	2	2	2	2	2	2	3	3	2	3	3	2	2	1	4	3	4	3	4	2	4	4	3	1	4	4	3	4	4	3	4	3	3	4	3	2	4	3
1999	33	2	3	2	1	Neonatology	13	1	1	2	1	3	2	2	2	2	4	4	4	4	4	4	4	4	4	4	4	4	4	4	4	4	4	4	4	4	4	4	4	4	4	4	4	4	4	4	4	4	4
[truncated: 1,420 more rows]
[truncated: 38 more columns]
